# Supplementary material for: {5-Meth­oxy-2-[(2-morpholinoethyl)­iminometh­yl]phenolato}(thio­cyanato-κN)­nickel(II)
Source: Acta Crystallogr Sect E Struct Rep Online. 2010 Feb 13;66(Pt 3):m289. doi: 10.1107/S160053681000468X (PMC2983697; doi:10.1107/S160053681000468X)
Supplement: Supplementary file 1 [file e-66-0m289-sup1.cif]

##############################################################################
###                                                                        ###
###        Electronic paper (Acta Crystallographica Section E)             ###
###                                                                        ###
##############################################################################
#                                                                            #
# This CIF contains the data in a paper accepted for publication in Acta     #
# Crystallographica Section E. It conforms to the requirements of Notes      #
# for Authors for Section E, and has been peer reviewed under the auspices   #
# of the IUCr Commission on Journals.                                        #
#                                                                            #
# Full details of the Crystallographic Information File format               #
# are given in the paper "The Crystallographic Information File (CIF):       #
# a New Standard Archive File for Crystallography" by S. R. Hall, F. H.      #
# Allen and I. D. Brown [Acta Cryst. (1991), A47, 655-685].                  #
#                                                                            #
# The current version of the core CIF dictionary is obtainable from          #
# ftp://ftp.iucr.org/pub/cif_core.dic. The current version number is 2.4.    #
#                                                                            #
# Software is freely available for graphical display of the structure(s) in  #
# this CIF.  For information consult the CIF home page http://www.iucr.org/  #
# cif/home.html                                                              #
#                                                                            #
# This file may be used for bona fide research purposes within the           #
# scientific community so long as proper attribution is given to the journal # 
# article from which it was obtained.                                        #
#                                                                            #
##############################################################################
                                             
data_global
_audit_creation_method     'form.cif (version 2.0)'
_journal_data_validation_number     ?
_journal_date_recd_electronic     2010-01-28
_journal_date_accepted     2010-02-05
_journal_name_full     'Acta Crystallographica, Section E'
_journal_year     2010
_journal_volume     66
_journal_issue      3
_journal_page_first     m289
_journal_page_last     m289
_journal_paper_category     QM
_journal_coeditor_code     RZ2416
_publ_contact_author_name     'Lin Liu'
_publ_contact_author_address
;
College of Chemistry and Biology Engineering
Yichun University
Yichun 336000
People's Republic of China
;
_publ_contact_author_email     liulin_ycu@126.com
_publ_contact_author_fax     ?
_publ_contact_author_phone     ?
_publ_section_title
;\
{5-Methoxy-2-[(2-morpholinoethyl)iminomethyl]phenolato}\
(thiocyanato-\k<i>N</i>)nickel(II)
;
loop_
    _publ_author_name
    _publ_author_address
    'Lin Liu'
;
College of Chemistry and Biology Engineering
Yichun University
Yichun 336000
People's Republic of China
;
data_I
_audit_creation_method     SHELXL-97
_chemical_name_systematic
;\
{5-Methoxy-2-[(2-morpholinoethyl)iminomethyl]phenolato}\
(thiocyanato-\k<i>N</i>)nickel(II)
;
_chemical_name_common     ?
_chemical_formula_moiety     'C15 H19 N3 Ni O3 S'
_chemical_formula_sum     'C15 H19 N3 Ni O3 S'
_chemical_formula_iupac     '[Ni (C14 H19 N2 O3) (N C S)]'
_chemical_formula_weight     380.10
_chemical_melting_point     ?
_symmetry_cell_setting     monoclinic
_symmetry_space_group_name_H-M     'P 21/c'
_symmetry_space_group_name_Hall     '-P 2ybc'
loop_
    _symmetry_equiv_pos_as_xyz
    'x, y, z'
    '-x, y+1/2, -z+1/2'
    '-x, -y, -z'
    'x, -y-1/2, z-1/2'
_cell_length_a     12.3983(18)
_cell_length_b     11.8202(17)
_cell_length_c     12.2913(18)
_cell_angle_alpha     90.00
_cell_angle_beta     114.756(2)
_cell_angle_gamma     90.00
_cell_volume     1635.8(4)
_cell_formula_units_Z     4
_cell_measurement_reflns_used     2524
_cell_measurement_theta_min     2.5
_cell_measurement_theta_max     25.6
_cell_measurement_temperature     298(2)
_exptl_crystal_description     Block
_exptl_crystal_colour     Red
_exptl_crystal_size_max     0.20
_exptl_crystal_size_mid     0.20
_exptl_crystal_size_min     0.18
_exptl_crystal_density_diffrn     1.543
_exptl_crystal_density_meas     ?
_exptl_crystal_density_method     'not measured'
_exptl_crystal_F_000     792
_exptl_absorpt_coefficient_mu     1.331
_exptl_absorpt_correction_type     multi-scan
_exptl_absorpt_process_details     '(SADABS; Sheldrick, 1996)'
_exptl_absorpt_correction_T_min     0.7767
_exptl_absorpt_correction_T_max     0.7956
_exptl_special_details
;
;
_diffrn_ambient_temperature     298(2)
_diffrn_radiation_type     MoK\a
_diffrn_radiation_wavelength     0.71073
_diffrn_radiation_source     'fine-focus sealed tube'
_diffrn_radiation_monochromator     graphite
_diffrn_measurement_device_type     'Bruker SMART CCD area-detector'
_diffrn_measurement_method     '\w scan'
_diffrn_detector_area_resol_mean     ?
_diffrn_reflns_number     9279
_diffrn_reflns_av_R_equivalents     0.0328
_diffrn_reflns_av_sigmaI/netI     0.0416
_diffrn_reflns_theta_min     1.81
_diffrn_reflns_theta_max     27.00
_diffrn_reflns_theta_full     27.00
_diffrn_measured_fraction_theta_max     0.997
_diffrn_measured_fraction_theta_full     0.997
_diffrn_reflns_limit_h_min     -15
_diffrn_reflns_limit_h_max     15
_diffrn_reflns_limit_k_min     -7
_diffrn_reflns_limit_k_max     15
_diffrn_reflns_limit_l_min     -15
_diffrn_reflns_limit_l_max     15
_diffrn_standards_number     ?
_diffrn_standards_interval_count     ?
_diffrn_standards_interval_time     ?
_diffrn_standards_decay_%     ?
_refine_special_details
;
Refinement of <i>F</i>^2^ against ALL reflections. The weighted <i>R</i>-factor
wR and goodness of fit <i>S</i> are based on <i>F</i>^2^, conventional
<i>R</i>-factors <i>R</i> are based on <i>F</i>, with <i>F</i> set to zero for
negative <i>F</i>^2^. The threshold expression of <i>F</i>^2^ >
\s(<i>F</i>^2^) is used only for calculating <i>R</i>-factors(gt) etc. and is
not relevant to the choice of reflections for refinement. <i>R</i>-factors
based on <i>F</i>^2^ are statistically about twice as large as those based on
<i>F</i>, and <i>R</i>- factors based on ALL data will be even larger.
;
_reflns_number_total     3554
_reflns_number_gt     2729
_reflns_threshold_expression     I>2\s(I)
_refine_ls_structure_factor_coef     Fsqd
_refine_ls_matrix_type     full
_refine_ls_R_factor_all     0.0513
_refine_ls_R_factor_gt     0.0361
_refine_ls_wR_factor_gt     0.0830
_refine_ls_wR_factor_ref     0.0901
_refine_ls_goodness_of_fit_ref     1.029
_refine_ls_restrained_S_all     1.029
_refine_ls_number_reflns     3554
_refine_ls_number_parameters     209
_refine_ls_number_restraints     0
_refine_ls_hydrogen_treatment     constr
_refine_ls_weighting_scheme     calc
_refine_ls_weighting_details
         'calc w=1/[\s^2^(Fo^2^)+(0.0433P)^2^+0.1781P] where P=(Fo^2^+2Fc^2^)/3'
_atom_sites_solution_hydrogens     geom
_atom_sites_solution_primary     direct
_atom_sites_solution_secondary     difmap
_refine_ls_shift/su_max     0.000
_refine_ls_shift/su_mean     0.000
_refine_diff_density_max     0.354
_refine_diff_density_min     -0.376
_refine_ls_extinction_method     none
_refine_ls_extinction_coef     ?
loop_
    _atom_type_symbol
    _atom_type_description
    _atom_type_scat_dispersion_real
    _atom_type_scat_dispersion_imag
    _atom_type_scat_source
    'C' 'C' 0.0033 0.0016
                         'International Tables Vol C Tables 4.2.6.8 and 6.1.1.4'
    'H' 'H' 0.0000 0.0000
                         'International Tables Vol C Tables 4.2.6.8 and 6.1.1.4'
    'N' 'N' 0.0061 0.0033
                         'International Tables Vol C Tables 4.2.6.8 and 6.1.1.4'
    'O' 'O' 0.0106 0.0060
                         'International Tables Vol C Tables 4.2.6.8 and 6.1.1.4'
    'Ni' 'Ni' 0.3393 1.1124
                         'International Tables Vol C Tables 4.2.6.8 and 6.1.1.4'
    'S' 'S' 0.1246 0.1234
                         'International Tables Vol C Tables 4.2.6.8 and 6.1.1.4'
_computing_data_collection     'SMART (Bruker, 1998)'
_computing_cell_refinement     'SAINT (Bruker, 1998)'
_computing_data_reduction     'SAINT (Bruker, 1998)'
_computing_structure_solution     'SHELXS97 (Sheldrick, 2008)'
_computing_structure_refinement     'SHELXL97 (Sheldrick, 2008)'
_computing_molecular_graphics     'SHELXTL (Sheldrick, 2008)'
_computing_publication_material     'SHELXTL (Sheldrick, 2008)'
loop_
    _atom_site_type_symbol
    _atom_site_label
    _atom_site_fract_x
    _atom_site_fract_y
    _atom_site_fract_z
    _atom_site_U_iso_or_equiv
    _atom_site_adp_type
    _atom_site_calc_flag
    _atom_site_refinement_flags
    _atom_site_occupancy
    _atom_site_disorder_assembly
    _atom_site_disorder_group
    Ni Ni1 0.08568(2) 0.38142(2) 0.14197(3) 0.03183(11) Uani d . 1 . .
    O O1 0.19256(14) 0.46933(15) 0.26251(14) 0.0392(4) Uani d . 1 . .
    O O2 0.53990(16) 0.69070(18) 0.46786(17) 0.0579(5) Uani d . 1 . .
    O O3 -0.24289(16) 0.14271(16) -0.05535(17) 0.0499(5) Uani d . 1 . .
    S S1 -0.23786(6) 0.53989(8) 0.18241(7) 0.0594(2) Uani d . 1 . .
    N N1 0.19869(17) 0.32497(18) 0.09614(18) 0.0377(5) Uani d . 1 . .
    N N2 -0.02732(16) 0.27875(16) 0.02024(16) 0.0334(4) Uani d . 1 . .
    N N3 -0.03493(18) 0.44345(18) 0.17904(19) 0.0426(5) Uani d . 1 . .
    C C1 0.3595(2) 0.4495(2) 0.2126(2) 0.0393(6) Uani d . 1 . .
    C C2 0.3021(2) 0.4969(2) 0.2800(2) 0.0345(5) Uani d . 1 . .
    C C3 0.3625(2) 0.5777(2) 0.3677(2) 0.0385(6) Uani d . 1 . .
    H H3 0.3264 0.6089 0.4135 0.046 Uiso calc R 1 . .
    C C4 0.4760(2) 0.6113(2) 0.3864(2) 0.0435(6) Uani d . 1 . .
    C C5 0.5327(2) 0.5647(3) 0.3200(3) 0.0542(8) Uani d . 1 . .
    H H5 0.6090 0.5878 0.3335 0.065 Uiso calc R 1 . .
    C C6 0.4760(2) 0.4856(3) 0.2358(3) 0.0529(7) Uani d . 1 . .
    H H6 0.5143 0.4543 0.1921 0.064 Uiso calc R 1 . .
    C C7 0.3061(2) 0.3638(2) 0.1276(2) 0.0428(6) Uani d . 1 . .
    H H7 0.3510 0.3321 0.0909 0.051 Uiso calc R 1 . .
    C C8 0.1593(2) 0.2292(2) 0.0126(3) 0.0496(7) Uani d . 1 . .
    H H8A 0.1724 0.1583 0.0560 0.060 Uiso calc R 1 . .
    H H8B 0.2023 0.2274 -0.0376 0.060 Uiso calc R 1 . .
    C C9 0.0292(2) 0.2477(2) -0.0620(2) 0.0472(7) Uani d . 1 . .
    H H9A 0.0177 0.3079 -0.1194 0.057 Uiso calc R 1 . .
    H H9B -0.0067 0.1792 -0.1057 0.057 Uiso calc R 1 . .
    C C10 -0.0414(2) 0.1787(2) 0.0893(2) 0.0375(6) Uani d . 1 . .
    H H10A -0.0668 0.2055 0.1495 0.045 Uiso calc R 1 . .
    H H10B 0.0351 0.1422 0.1306 0.045 Uiso calc R 1 . .
    C C11 -0.1300(2) 0.0925(2) 0.0110(2) 0.0457(6) Uani d . 1 . .
    H H11A -0.1010 0.0594 -0.0439 0.055 Uiso calc R 1 . .
    H H11B -0.1381 0.0323 0.0608 0.055 Uiso calc R 1 . .
    C C12 -0.2340(2) 0.2320(2) -0.1291(2) 0.0500(7) Uani d . 1 . .
    H H12A -0.3120 0.2644 -0.1744 0.060 Uiso calc R 1 . .
    H H12B -0.2052 0.2021 -0.1855 0.060 Uiso calc R 1 . .
    C C13 -0.1501(2) 0.3231(2) -0.0532(2) 0.0450(7) Uani d . 1 . .
    H H13A -0.1456 0.3830 -0.1051 0.054 Uiso calc R 1 . .
    H H13B -0.1817 0.3555 -0.0001 0.054 Uiso calc R 1 . .
    C C14 -0.1188(2) 0.4842(2) 0.1815(2) 0.0378(6) Uani d . 1 . .
    C C15 0.4866(3) 0.7462(3) 0.5363(3) 0.0716(10) Uani d . 1 . .
    H H15A 0.4169 0.7862 0.4833 0.107 Uiso calc R 1 . .
    H H15B 0.5421 0.7988 0.5907 0.107 Uiso calc R 1 . .
    H H15C 0.4648 0.6911 0.5808 0.107 Uiso calc R 1 . .
loop_
    _atom_site_aniso_label
    _atom_site_aniso_U_11
    _atom_site_aniso_U_22
    _atom_site_aniso_U_33
    _atom_site_aniso_U_12
    _atom_site_aniso_U_13
    _atom_site_aniso_U_23
    Ni1 0.02692(17) 0.03345(18) 0.03502(18) -0.00070(13) 0.01288(13)
                                                                    -0.00172(14)
    O1 0.0278(8) 0.0510(11) 0.0406(9) -0.0070(8) 0.0160(7) -0.0087(8)
    O2 0.0449(11) 0.0704(14) 0.0562(12) -0.0265(10) 0.0191(10) -0.0103(11)
    O3 0.0369(10) 0.0518(11) 0.0553(11) -0.0091(9) 0.0137(9) 0.0012(9)
    S1 0.0378(4) 0.0820(6) 0.0614(5) 0.0141(4) 0.0236(4) -0.0038(4)
    N1 0.0352(11) 0.0367(11) 0.0437(12) 0.0009(10) 0.0191(10) -0.0043(10)
    N2 0.0334(10) 0.0337(11) 0.0327(10) -0.0013(9) 0.0134(9) 0.0018(9)
    N3 0.0310(11) 0.0456(13) 0.0508(13) -0.0024(10) 0.0167(10) -0.0102(11)
    C1 0.0289(12) 0.0427(15) 0.0472(15) 0.0005(11) 0.0167(11) -0.0002(12)
    C2 0.0273(12) 0.0379(13) 0.0379(13) 0.0005(11) 0.0134(10) 0.0079(11)
    C3 0.0337(13) 0.0445(14) 0.0371(13) -0.0046(12) 0.0146(11) 0.0019(12)
    C4 0.0334(13) 0.0514(16) 0.0389(14) -0.0097(13) 0.0083(11) 0.0047(13)
    C5 0.0308(13) 0.066(2) 0.0664(19) -0.0087(14) 0.0213(14) -0.0015(16)
    C6 0.0359(14) 0.0619(18) 0.0669(18) -0.0026(14) 0.0274(14) -0.0084(16)
    C7 0.0354(13) 0.0467(16) 0.0521(16) 0.0054(12) 0.0240(13) -0.0019(13)
    C8 0.0513(16) 0.0465(16) 0.0613(17) -0.0045(14) 0.0337(14) -0.0153(14)
    C9 0.0575(17) 0.0485(16) 0.0409(14) -0.0134(14) 0.0260(13) -0.0090(13)
    C10 0.0371(13) 0.0365(13) 0.0369(13) 0.0031(11) 0.0134(11) 0.0073(11)
    C11 0.0504(16) 0.0358(14) 0.0523(16) -0.0048(13) 0.0229(14) 0.0030(12)
    C12 0.0429(15) 0.0519(17) 0.0408(15) -0.0032(14) 0.0034(12) 0.0020(13)
    C13 0.0412(14) 0.0381(14) 0.0402(14) 0.0031(12) 0.0018(12) 0.0064(12)
    C14 0.0351(13) 0.0406(14) 0.0373(13) -0.0026(12) 0.0148(11) -0.0042(11)
    C15 0.066(2) 0.086(2) 0.065(2) -0.037(2) 0.0303(18) -0.0246(19)
_geom_special_details
;
All esds (except the esd in the dihedral angle between two l.s. planes) are
estimated using the full covariance matrix. The cell esds are taken into
account individually in the estimation of esds in distances, angles and
torsion angles; correlations between esds in cell parameters are only used
when they are defined by crystal symmetry. An approximate (isotropic)
treatment of cell esds is used for estimating esds involving l.s. planes.
;
loop_
    _geom_bond_atom_site_label_1
    _geom_bond_atom_site_label_2
    _geom_bond_site_symmetry_2
    _geom_bond_distance
    _geom_bond_publ_flag
    Ni1 N1 . 1.840(2) ?
    Ni1 O1 . 1.8402(16) ?
    Ni1 N3 . 1.885(2) ?
    Ni1 N2 . 1.9796(19) ?
    O1 C2 . 1.323(3) ?
    O2 C4 . 1.359(3) ?
    O2 C15 . 1.429(4) ?
    O3 C11 . 1.421(3) ?
    O3 C12 . 1.425(3) ?
    S1 C14 . 1.621(3) ?
    N1 C7 . 1.304(3) ?
    N1 C8 . 1.468(3) ?
    N2 C9 . 1.497(3) ?
    N2 C13 . 1.502(3) ?
    N2 C10 . 1.508(3) ?
    N3 C14 . 1.158(3) ?
    C1 C7 . 1.406(3) ?
    C1 C2 . 1.414(3) ?
    C1 C6 . 1.415(3) ?
    C2 C3 . 1.400(3) ?
    C3 C4 . 1.385(3) ?
    C3 H3 . 0.9300 ?
    C4 C5 . 1.394(4) ?
    C5 C6 . 1.353(4) ?
    C5 H5 . 0.9300 ?
    C6 H6 . 0.9300 ?
    C7 H7 . 0.9300 ?
    C8 C9 . 1.500(4) ?
    C8 H8A . 0.9700 ?
    C8 H8B . 0.9700 ?
    C9 H9A . 0.9700 ?
    C9 H9B . 0.9700 ?
    C10 C11 . 1.512(3) ?
    C10 H10A . 0.9700 ?
    C10 H10B . 0.9700 ?
    C11 H11A . 0.9700 ?
    C11 H11B . 0.9700 ?
    C12 C13 . 1.517(3) ?
    C12 H12A . 0.9700 ?
    C12 H12B . 0.9700 ?
    C13 H13A . 0.9700 ?
    C13 H13B . 0.9700 ?
    C15 H15A . 0.9600 ?
    C15 H15B . 0.9600 ?
    C15 H15C . 0.9600 ?
loop_
    _geom_angle_atom_site_label_1
    _geom_angle_atom_site_label_2
    _geom_angle_atom_site_label_3
    _geom_angle_site_symmetry_1
    _geom_angle_site_symmetry_3
    _geom_angle
    _geom_angle_publ_flag
    N1 Ni1 O1 . . 93.86(8) ?
    N1 Ni1 N3 . . 176.31(9) ?
    O1 Ni1 N3 . . 87.85(8) ?
    N1 Ni1 N2 . . 86.27(8) ?
    O1 Ni1 N2 . . 176.19(8) ?
    N3 Ni1 N2 . . 92.24(8) ?
    C2 O1 Ni1 . . 127.84(15) ?
    C4 O2 C15 . . 118.7(2) ?
    C11 O3 C12 . . 110.8(2) ?
    C7 N1 C8 . . 118.6(2) ?
    C7 N1 Ni1 . . 126.50(18) ?
    C8 N1 Ni1 . . 114.88(15) ?
    C9 N2 C13 . . 108.85(19) ?
    C9 N2 C10 . . 112.65(19) ?
    C13 N2 C10 . . 106.55(18) ?
    C9 N2 Ni1 . . 106.12(14) ?
    C13 N2 Ni1 . . 117.30(15) ?
    C10 N2 Ni1 . . 105.51(13) ?
    C14 N3 Ni1 . . 168.7(2) ?
    C7 C1 C2 . . 121.6(2) ?
    C7 C1 C6 . . 119.4(2) ?
    C2 C1 C6 . . 119.0(2) ?
    O1 C2 C3 . . 118.4(2) ?
    O1 C2 C1 . . 122.8(2) ?
    C3 C2 C1 . . 118.8(2) ?
    C4 C3 C2 . . 120.2(2) ?
    C4 C3 H3 . . 119.9 ?
    C2 C3 H3 . . 119.9 ?
    O2 C4 C3 . . 123.9(3) ?
    O2 C4 C5 . . 115.0(2) ?
    C3 C4 C5 . . 121.0(3) ?
    C6 C5 C4 . . 119.5(2) ?
    C6 C5 H5 . . 120.2 ?
    C4 C5 H5 . . 120.2 ?
    C5 C6 C1 . . 121.4(3) ?
    C5 C6 H6 . . 119.3 ?
    C1 C6 H6 . . 119.3 ?
    N1 C7 C1 . . 125.4(2) ?
    N1 C7 H7 . . 117.3 ?
    C1 C7 H7 . . 117.3 ?
    N1 C8 C9 . . 105.9(2) ?
    N1 C8 H8A . . 110.6 ?
    C9 C8 H8A . . 110.6 ?
    N1 C8 H8B . . 110.6 ?
    C9 C8 H8B . . 110.6 ?
    H8A C8 H8B . . 108.7 ?
    N2 C9 C8 . . 108.1(2) ?
    N2 C9 H9A . . 110.1 ?
    C8 C9 H9A . . 110.1 ?
    N2 C9 H9B . . 110.1 ?
    C8 C9 H9B . . 110.1 ?
    H9A C9 H9B . . 108.4 ?
    N2 C10 C11 . . 113.25(19) ?
    N2 C10 H10A . . 108.9 ?
    C11 C10 H10A . . 108.9 ?
    N2 C10 H10B . . 108.9 ?
    C11 C10 H10B . . 108.9 ?
    H10A C10 H10B . . 107.7 ?
    O3 C11 C10 . . 111.2(2) ?
    O3 C11 H11A . . 109.4 ?
    C10 C11 H11A . . 109.4 ?
    O3 C11 H11B . . 109.4 ?
    C10 C11 H11B . . 109.4 ?
    H11A C11 H11B . . 108.0 ?
    O3 C12 C13 . . 110.5(2) ?
    O3 C12 H12A . . 109.5 ?
    C13 C12 H12A . . 109.5 ?
    O3 C12 H12B . . 109.5 ?
    C13 C12 H12B . . 109.5 ?
    H12A C12 H12B . . 108.1 ?
    N2 C13 C12 . . 112.5(2) ?
    N2 C13 H13A . . 109.1 ?
    C12 C13 H13A . . 109.1 ?
    N2 C13 H13B . . 109.1 ?
    C12 C13 H13B . . 109.1 ?
    H13A C13 H13B . . 107.8 ?
    N3 C14 S1 . . 178.8(2) ?
    O2 C15 H15A . . 109.5 ?
    O2 C15 H15B . . 109.5 ?
    H15A C15 H15B . . 109.5 ?
    O2 C15 H15C . . 109.5 ?
    H15A C15 H15C . . 109.5 ?
    H15B C15 H15C . . 109.5 ?
loop_
    _geom_hbond_atom_site_label_D
    _geom_hbond_atom_site_label_H
    _geom_hbond_atom_site_label_A
    _geom_hbond_site_symmetry_A
    _geom_hbond_distance_DH
    _geom_hbond_distance_HA
    _geom_hbond_distance_DA
    _geom_hbond_angle_DHA
    C3 H3 O3 2_555 0.93 2.40 3.313(4) 165
    C7 H7 O2 2_645 0.93 2.44 3.329(4) 160
    C10 H10B S1 2_545 0.97 2.87 3.797(2) 161
    C13 H13A O1 3_565 0.97 2.49 3.432(3) 165
