# Supplementary material for: {5-Meth­oxy-2-[(2-morpholinoethyl)­iminometh­yl]phenolato}(thio­cyanato-κN)­nickel(II)
Source: Acta Crystallogr Sect E Struct Rep Online. 2010 Feb 13;66(Pt 3):m289. doi: 10.1107/S160053681000468X (PMC2983697; doi:10.1107/S160053681000468X)
Supplement: Supplementary file 2 [file e-66-0m289-Isup2.hkl]

# 
# h,k,l, Fc-squared, Fo-squared, sigma(Fo-squared) and status flag 
# 
data_I
_shelx_title ' A in P2(1)/c' 
_shelx_refln_list_code          4 
_shelx_F_calc_maximum      232.56 
_exptl_crystal_F_000       792.00 
_reflns_d_resolution_high  0.7828 
 
loop_ 
 _symmetry_equiv_pos_as_xyz 
 'x, y, z' 
 '-x, y+1/2, -z+1/2' 
 '-x, -y, -z' 
 'x, -y-1/2, z-1/2' 
 
_cell_length_a    12.3983 
_cell_length_b    11.8202 
_cell_length_c    12.2913 
_cell_angle_alpha  90.000 
_cell_angle_beta  114.756 
_cell_angle_gamma  90.000 
 
_shelx_F_squared_multiplier     1.000 
 
loop_ 
 _refln_index_h 
 _refln_index_k 
 _refln_index_l 
 _refln_F_squared_calc 
 _refln_F_squared_meas 
 _refln_F_squared_sigma 
 _refln_observed_status 
   1   0   0    14218.00    10267.48    210.92 o 
   2   0   0     1835.16     1755.29     31.04 o 
   3   0   0     7066.84     7227.48    114.97 o 
   4   0   0     4318.03     4329.64     59.87 o 
   5   0   0     2490.77     2461.50     38.70 o 
   6   0   0     1010.54      781.73     18.34 o 
   7   0   0     5956.87     6027.00    154.28 o 
   8   0   0       22.07       10.29      6.56 o 
   9   0   0      413.23      422.37     34.16 o 
  10   0   0        2.83       -4.04      8.02 o 
  11   0   0      242.11      221.74     20.84 o 
  12   0   0      106.53       85.65     21.55 o 
  13   0   0      622.73      538.73     45.53 o 
  14   0   0       69.36       86.76     24.57 o 
   1   1   0      940.49      969.35     14.55 o 
   2   1   0      983.33     1012.82     14.27 o 
   3   1   0     2512.36     2563.42     28.87 o 
   4   1   0      134.65      103.72      4.52 o 
   5   1   0       31.23       22.03      2.95 o 
   6   1   0      231.62      238.93      6.80 o 
   7   1   0       26.31       32.12      6.50 o 
   8   1   0     2125.80     2027.90     35.69 o 
   9   1   0     3007.88     2788.38     46.06 o 
  10   1   0      949.01      944.56     29.66 o 
  11   1   0       19.54        5.04      6.63 o 
  12   1   0       37.05       49.40     11.26 o 
  13   1   0       41.73       28.19     12.89 o 
  14   1   0      172.93      132.55     24.03 o 
   0   2   0      619.93      734.59     21.19 o 
   1   2   0     1734.19     1681.87     24.22 o 
   2   2   0     4222.51     4434.04     57.92 o 
   3   2   0        0.35       -3.08      2.14 o 
   4   2   0      797.34      862.65     19.34 o 
   5   2   0      747.33      841.86     16.93 o 
   6   2   0      658.07      584.94     14.77 o 
   7   2   0      570.42      571.12     16.16 o 
   8   2   0      195.59      208.33     11.35 o 
   9   2   0      181.14      184.61     11.80 o 
  10   2   0       11.11       11.15      7.04 o 
  11   2   0       14.39       16.21      8.29 o 
  12   2   0        3.70       17.31      9.39 o 
  13   2   0        7.66       12.06     10.51 o 
  14   2   0        3.63       16.18     13.48 o 
   1   3   0     3825.68     3888.99     52.01 o 
   2   3   0      793.00      847.11     16.20 o 
   3   3   0      132.17      115.45      5.82 o 
   4   3   0     1626.01     1648.28     24.95 o 
   5   3   0     3136.42     3246.03     43.59 o 
   6   3   0      157.58      194.63      9.13 o 
   7   3   0     1103.14     1069.35     22.70 o 
   8   3   0     2861.74     2793.45     44.39 o 
   9   3   0     1438.66     1412.44     30.04 o 
  10   3   0      301.00      269.91     32.25 o 
  11   3   0      126.16      102.72     13.64 o 
  12   3   0       13.24        0.68      9.14 o 
  13   3   0      208.31      213.37     35.66 o 
  14   3   0      372.37      366.31     28.91 o 
   0   4   0      121.84      102.35     19.08 o 
   1   4   0     2484.69     2461.66     37.16 o 
   2   4   0      616.95      620.80     14.22 o 
   3   4   0       86.69       88.90      5.94 o 
   4   4   0     5219.69     5244.04     73.35 o 
   5   4   0     4563.93     4539.90     66.92 o 
   6   4   0     4353.05     4415.37     77.84 o 
   7   4   0     1406.14     1386.38     27.01 o 
   8   4   0      616.11      614.63     23.72 o 
   9   4   0       26.22       22.05     10.37 o 
  10   4   0      389.55      394.17     21.46 o 
  11   4   0      872.26      868.96     31.14 o 
  12   4   0      547.43      563.84     27.35 o 
  13   4   0      290.42      318.37     23.77 o 
   1   5   0      406.70      366.08     11.06 o 
   2   5   0      565.19      635.76     23.18 o 
   3   5   0     5548.08     5550.28     76.97 o 
   4   5   0     4097.07     4279.57     63.22 o 
   5   5   0        3.64        5.01      3.29 o 
   6   5   0      198.66      194.30     10.90 o 
   7   5   0       12.03        8.16      8.05 o 
   8   5   0       76.91       87.49     14.37 o 
   9   5   0     1517.90     1534.13     49.95 o 
  10   5   0       84.15       97.75     13.04 o 
  11   5   0       80.94       93.01     14.00 o 
  12   5   0      151.46      133.41     16.49 o 
  13   5   0        1.96      -14.80     15.60 o 
   0   6   0       34.26       33.01      5.72 o 
   1   6   0      115.65       91.45      6.84 o 
   2   6   0     1936.13     2097.66     41.47 o 
   3   6   0      247.73      257.94     20.67 o 
   4   6   0      158.08      176.22     11.68 o 
   5   6   0       47.19       40.60      6.11 o 
   6   6   0        3.86        7.25      4.92 o 
   7   6   0      403.02      388.83     30.05 o 
   8   6   0      212.18      205.90     20.24 o 
   9   6   0        0.14       -7.93      8.55 o 
  10   6   0        1.73       13.65     11.82 o 
  11   6   0       15.44        3.81     13.82 o 
  12   6   0       40.33       30.23     15.99 o 
  13   6   0        7.62        2.45     15.13 o 
   1   7   0      271.76      293.64     16.23 o 
   2   7   0     3988.66     4041.24     61.47 o 
   3   7   0     6199.49     6041.43     86.15 o 
   4   7   0     6238.67     6289.94    149.07 o 
   5   7   0        1.69        0.62      8.02 o 
   6   7   0       43.59       53.43     12.13 o 
   7   7   0      256.96      281.82     52.26 o 
   8   7   0       86.45       98.31     16.79 o 
   9   7   0     1058.32     1086.20     53.60 o 
  10   7   0      138.41      153.87     21.40 o 
  11   7   0       98.93      108.94     34.54 o 
  12   7   0       34.18       30.10     17.28 o 
   0   8   0     1659.02     1603.94     40.10 o 
   1   8   0     1428.27     1358.33     25.54 o 
   2   8   0      157.19      138.41      9.70 o 
   3   8   0        0.76        2.14      4.14 o 
   4   8   0      270.35      268.46     28.90 o 
   5   8   0     3534.19     3548.38     79.02 o 
   6   8   0     1200.99     1240.94     51.11 o 
   7   8   0      189.33      197.25     20.56 o 
   8   8   0       83.88      115.26     17.60 o 
   9   8   0        0.89      -12.35     10.01 o 
  10   8   0      682.72      779.74     46.60 o 
  11   8   0      163.15      204.84     40.89 o 
  12   8   0      532.68      535.49     63.93 o 
   1   9   0      779.76      753.34     19.14 o 
   2   9   0      434.83      388.49     15.65 o 
   3   9   0      257.14      257.17     20.25 o 
   4   9   0      548.11      549.23     26.72 o 
   5   9   0        4.27       31.56     10.79 o 
   6   9   0       95.99      117.88     17.17 o 
   7   9   0        5.52       -1.92     11.48 o 
   8   9   0        0.90        5.59     11.14 o 
   9   9   0       48.15       60.66     27.76 o 
  10   9   0       13.82       25.83     14.94 o 
  11   9   0       11.89       18.16     16.28 o 
   0  10   0        3.18        9.88      6.97 o 
   1  10   0       47.15       55.41      9.88 o 
   2  10   0      411.96      404.12     25.01 o 
   3  10   0       68.50       82.31     20.19 o 
   4  10   0      447.79      463.31     26.27 o 
   5  10   0      721.25      722.88     44.20 o 
   6  10   0        9.11       20.13     11.41 o 
   7  10   0        4.95        3.22     11.45 o 
   8  10   0       72.48       76.86     17.59 o 
   9  10   0        5.06        3.23     13.88 o 
  10  10   0      110.26      116.19     22.42 o 
   1  11   0      447.80      436.06     16.78 o 
   2  11   0      491.95      489.34     21.28 o 
   3  11   0      402.99      353.03     34.70 o 
   4  11   0      457.68      449.30     27.35 o 
   5  11   0      203.02      215.11     22.26 o 
   6  11   0        0.78      -13.20      9.70 o 
   7  11   0      194.52      243.68     25.17 o 
   8  11   0      297.43      257.06     27.51 o 
   9  11   0      223.59      286.26     30.55 o 
   0  12   0      400.44      374.72     23.76 o 
   1  12   0      290.77      304.41     18.83 o 
   2  12   0       46.30       39.21     10.19 o 
   3  12   0        0.35        5.77      8.50 o 
   4  12   0       11.14        8.75     11.24 o 
   5  12   0      164.78      173.95     21.42 o 
   6  12   0      543.94      569.17     33.77 o 
   7  12   0      370.06      364.03     30.60 o 
   8  12   0       25.36       51.85     17.76 o 
   1  13   0       27.46       37.68     13.30 o 
   2  13   0       29.26       30.95     10.79 o 
   3  13   0      121.56       86.88     13.86 o 
   4  13   0       36.56       41.44     12.09 o 
   5  13   0       65.27       75.07     18.17 o 
   6  13   0      116.12       80.23     18.58 o 
   7  13   0       40.80       29.07     16.07 o 
   0  14   0      204.65      258.24     36.43 o 
   1  14   0      152.17      161.35     56.17 o 
   2  14   0       26.37       10.70     13.02 o 
   3  14   0       85.57       76.12     14.29 o 
   4  14   0       14.03       15.89     14.67 o 
   5  14   0        4.33        9.17     12.02 o 
   1  15   0      145.77      144.42     22.83 o 
 -14   1   1       46.28       22.34     12.60 o 
 -13   1   1       52.80       56.61     12.70 o 
 -12   1   1      849.33      822.42     27.77 o 
 -11   1   1      287.26      258.61     15.23 o 
 -10   1   1      949.87      933.98     37.87 o 
  -9   1   1     2651.53     2515.43     51.99 o 
  -8   1   1     1733.34     1750.26     31.66 o 
  -7   1   1        5.70       11.05      3.35 o 
  -6   1   1     1779.09     1749.21     23.82 o 
  -5   1   1     4183.33     4305.15     64.57 o 
  -4   1   1      825.47      867.35     15.32 o 
  -3   1   1     7410.36     7356.51     79.97 o 
  -2   1   1      231.18      222.05      5.06 o 
  -1   1   1    16002.77    13933.38    171.14 o 
   0   1   1      626.52      697.50     12.61 o 
   1   1   1      780.66      875.10     12.55 o 
   2   1   1       46.44       33.10      4.86 o 
   3   1   1     2539.60     2643.14     30.32 o 
   4   1   1     3275.45     3249.79     34.47 o 
   5   1   1      517.56      607.47     11.27 o 
   6   1   1      703.87      678.65     12.74 o 
   7   1   1     1575.12     1553.92     28.90 o 
   8   1   1      187.24      179.69     11.19 o 
   9   1   1     2736.85     2556.52     43.81 o 
  10   1   1     2807.14     2700.40     55.04 o 
  11   1   1        2.26        4.61      7.96 o 
  12   1   1       19.37       24.21     12.48 o 
  13   1   1       53.19       36.87     14.93 o 
 -14   2   1       21.53       42.71     14.33 o 
 -13   2   1       18.67       24.51     10.17 o 
 -12   2   1      431.37      421.65     23.24 o 
 -11   2   1     1131.41     1139.53     30.70 o 
 -10   2   1     2095.51     1906.64     36.94 o 
  -9   2   1      759.59      788.88     21.14 o 
  -8   2   1      257.98      275.12     12.00 o 
  -7   2   1       59.37       41.20      7.68 o 
  -6   2   1     3205.53     3070.13     42.97 o 
  -5   2   1     5772.69     5509.36     66.18 o 
  -4   2   1    11041.31    10482.96    114.13 o 
  -3   2   1       18.91       37.42      4.42 o 
  -2   2   1     1637.81     1732.78     48.93 o 
  -1   2   1       25.51       30.96      2.61 o 
   0   2   1     5884.70     5931.16     73.86 o 
   1   2   1    35435.34    30382.11    801.59 o 
   2   2   1     2628.78     2720.74     29.96 o 
   3   2   1      950.95      941.65     15.22 o 
   4   2   1      310.03      356.60     11.02 o 
   5   2   1      188.68      158.72      6.68 o 
   6   2   1      860.89      911.10     15.51 o 
   7   2   1     4958.24     4805.09     64.25 o 
   8   2   1     4565.38     4368.13     61.74 o 
   9   2   1      406.54      334.74     18.43 o 
  10   2   1      267.76      290.07     19.53 o 
  11   2   1      307.40      331.13     20.82 o 
  12   2   1      224.49      242.96     19.53 o 
  13   2   1      162.25      131.00     20.42 o 
 -14   3   1      417.91      414.31     34.01 o 
 -13   3   1      231.96      239.04     20.49 o 
 -12   3   1       18.60        2.88      8.17 o 
 -11   3   1       18.49       12.71      8.37 o 
 -10   3   1     1059.33     1022.75     25.96 o 
  -9   3   1      130.68      107.64      9.59 o 
  -8   3   1     2207.74     2140.59     36.84 o 
  -7   3   1     1795.99     1740.49     30.50 o 
  -6   3   1       12.40       24.36      8.53 o 
  -5   3   1      251.24      283.08      9.17 o 
  -4   3   1      167.74      180.46      8.03 o 
  -3   3   1     2986.88     3058.24     44.49 o 
  -2   3   1     4990.32     5258.47     72.70 o 
  -1   3   1     7073.36     6967.47     87.65 o 
   0   3   1       50.33       53.25      3.78 o 
   1   3   1      119.21      156.21      5.49 o 
   2   3   1     5170.53     5217.13     68.59 o 
   3   3   1      979.22     1051.10     17.06 o 
   4   3   1     8676.09     8810.26     98.70 o 
   5   3   1     2252.63     2178.69     32.57 o 
   6   3   1       16.14       33.05      4.68 o 
   7   3   1      579.10      608.63     19.18 o 
   8   3   1       15.73       29.17      7.86 o 
   9   3   1        4.43       -0.49      6.29 o 
  10   3   1      522.25      442.24     33.29 o 
  11   3   1      540.47      541.67     35.62 o 
  12   3   1       90.24       76.87     13.49 o 
  13   3   1       19.58       -4.25     10.59 o 
 -14   4   1       42.64       27.17     13.10 o 
 -13   4   1      169.13      152.36     17.83 o 
 -12   4   1        0.38        7.55      8.91 o 
 -11   4   1      269.08      277.56     23.73 o 
 -10   4   1      124.46      133.09     13.87 o 
  -9   4   1      805.91      800.78     21.99 o 
  -8   4   1      134.87      143.82     21.02 o 
  -7   4   1       89.41       89.71      9.57 o 
  -6   4   1     1640.68     1717.50     33.85 o 
  -5   4   1       13.72       12.26      3.73 o 
  -4   4   1      467.52      480.69     14.87 o 
  -3   4   1      260.66      288.07     15.43 o 
  -2   4   1     2021.44     2178.70     34.23 o 
  -1   4   1      303.48      341.32      9.82 o 
   0   4   1       17.60       28.21      5.75 o 
   1   4   1     4255.63     4168.17     64.07 o 
   2   4   1     3231.82     3250.55     56.27 o 
   3   4   1     2201.50     2459.96     45.69 o 
   4   4   1     1731.13     1915.30     33.14 o 
   5   4   1      438.91      494.90     12.90 o 
   6   4   1       13.72       23.58     10.17 o 
   7   4   1        1.83        2.31      5.58 o 
   8   4   1      533.78      548.59     29.15 o 
   9   4   1        0.55       -6.55      6.84 o 
  10   4   1        2.50       -9.69      7.21 o 
  11   4   1        4.34        8.67      8.89 o 
  12   4   1       50.09       29.00     10.86 o 
  13   4   1       79.82       84.40     23.51 o 
 -13   5   1      479.47      539.23     36.84 o 
 -12   5   1      288.41      304.65     28.27 o 
 -11   5   1        0.84       13.48     11.09 o 
 -10   5   1        0.26       -9.96      8.53 o 
  -9   5   1      165.18      175.08     18.98 o 
  -8   5   1     3484.59     3678.80     89.55 o 
  -7   5   1     4317.71     4532.41     72.10 o 
  -6   5   1     1770.62     1814.15     35.86 o 
  -5   5   1      354.72      378.47     15.03 o 
  -4   5   1     1090.71     1158.10     24.45 o 
  -3   5   1     2729.81     2803.30     55.04 o 
  -2   5   1     4178.32     4276.44     60.86 o 
  -1   5   1     1862.56     1809.74     30.46 o 
   0   5   1      228.99      195.43      8.51 o 
   1   5   1       15.46       16.36      3.55 o 
   2   5   1      142.99      122.55      9.59 o 
   3   5   1     1849.09     1841.99     31.96 o 
   4   5   1     2029.80     1953.11     34.49 o 
   5   5   1     2227.88     2233.37     39.56 o 
   6   5   1      525.32      555.20     27.99 o 
   7   5   1      382.36      386.93     35.58 o 
   8   5   1       44.64       42.94     13.89 o 
   9   5   1       63.50       78.42     11.74 o 
  10   5   1      381.73      378.97     24.80 o 
  11   5   1      680.83      676.62     37.69 o 
  12   5   1       68.87       60.25     13.79 o 
  13   5   1        0.49       -5.76     11.19 o 
 -13   6   1      183.20      158.34     24.46 o 
 -12   6   1      641.87      665.63     63.75 o 
 -11   6   1       57.79       74.51     17.14 o 
 -10   6   1      439.04      494.57     31.32 o 
  -9   6   1      536.33      594.04     31.71 o 
  -8   6   1      203.82      203.24     19.49 o 
  -7   6   1      786.55      823.11     27.97 o 
  -6   6   1     1850.95     1748.36     56.46 o 
  -5   6   1     4551.17     4804.53     72.59 o 
  -4   6   1     1284.96     1342.19     28.26 o 
  -3   6   1     2850.70     2878.34     46.70 o 
  -2   6   1     1473.82     1476.30     28.36 o 
  -1   6   1        8.07       15.04     10.52 o 
   0   6   1     1676.76     1466.40     24.16 o 
   1   6   1     4883.88     4659.40     68.75 o 
   2   6   1     1409.77     1394.79     43.82 o 
   3   6   1     3247.62     3321.59     51.70 o 
   4   6   1      380.49      366.42     16.29 o 
   5   6   1      392.15      416.97     21.48 o 
   6   6   1     5658.84     5680.90    110.71 o 
   7   6   1      230.15      309.65     22.98 o 
   8   6   1      332.83      311.58     24.41 o 
   9   6   1        1.47        0.19     10.24 o 
  10   6   1      120.14      133.79     20.57 o 
  11   6   1      111.60      121.97     21.16 o 
  12   6   1      485.25      570.91     38.66 o 
 -13   7   1      179.72      192.05     35.56 o 
 -12   7   1       24.11       18.64     15.20 o 
 -11   7   1      278.06      293.92     74.50 o 
 -10   7   1        3.19       -1.18     10.51 o 
  -9   7   1      326.59      350.97     41.98 o 
  -8   7   1      295.85      278.32     36.61 o 
  -7   7   1       11.05        2.43      9.04 o 
  -6   7   1      135.14      159.12     11.54 o 
  -5   7   1        1.42        1.42      3.98 o 
  -4   7   1      307.16      266.44     15.34 o 
  -3   7   1       81.46       89.86      8.01 o 
  -2   7   1      568.95      552.49     16.35 o 
  -1   7   1      621.28      564.58     26.72 o 
   0   7   1      769.94      794.05     17.43 o 
   1   7   1      444.38      437.29     14.14 o 
   2   7   1      162.65      151.59     13.85 o 
   3   7   1     1141.86     1173.82     25.59 o 
   4   7   1     1618.49     1574.42     44.50 o 
   5   7   1     2646.76     2600.04     63.05 o 
   6   7   1       32.68       55.39     12.13 o 
   7   7   1      421.24      378.56     25.50 o 
   8   7   1       50.32       71.72     14.93 o 
   9   7   1      184.76      159.64     45.07 o 
  10   7   1      162.19      167.24     38.18 o 
  11   7   1        2.63        3.64     13.37 o 
  12   7   1      105.76      117.93     23.58 o 
 -12   8   1      134.72      193.02     61.02 o 
 -11   8   1        6.65        7.80     13.89 o 
 -10   8   1        6.59      -10.28     11.61 o 
  -9   8   1      205.89      184.47     29.23 o 
  -8   8   1      198.31      215.15     24.26 o 
  -7   8   1       43.81       60.96     13.56 o 
  -6   8   1      294.27      316.60     22.37 o 
  -5   8   1       86.69       83.88      9.50 o 
  -4   8   1        6.55       13.34      4.87 o 
  -3   8   1      306.72      330.92     13.85 o 
  -2   8   1      122.56      112.64      9.18 o 
  -1   8   1      577.96      589.60     15.63 o 
   0   8   1       26.51       34.01      4.83 o 
   1   8   1      150.57      142.44     12.85 o 
   2   8   1       46.56       51.26      6.41 o 
   3   8   1      675.57      742.93     29.29 o 
   4   8   1      155.61      126.16     15.53 o 
   5   8   1      333.85      325.18     31.56 o 
   6   8   1     1479.73     1396.58     46.40 o 
   7   8   1      161.07      164.85     19.47 o 
   8   8   1       20.92       13.10     11.52 o 
   9   8   1       15.67       18.34     13.47 o 
  10   8   1      101.98      101.01     20.56 o 
  11   8   1       23.12       16.38     15.49 o 
 -11   9   1      176.75      197.45     55.53 o 
 -10   9   1       18.38       22.70     15.43 o 
  -9   9   1      124.09      100.58     19.09 o 
  -8   9   1      819.54      905.52     65.06 o 
  -7   9   1      196.84      231.18     59.84 o 
  -6   9   1     1430.19     1535.51     48.66 o 
  -5   9   1       95.31      127.94     23.43 o 
  -4   9   1      260.47      282.93     14.47 o 
  -3   9   1     2104.22     2062.47     40.77 o 
  -2   9   1     2653.55     2559.09     46.61 o 
  -1   9   1     1657.89     1622.38     30.07 o 
   0   9   1      156.31      158.60     10.43 o 
   1   9   1       36.85       38.08      5.83 o 
   2   9   1       45.89       31.05     17.15 o 
   3   9   1       38.73       38.31     30.23 o 
   4   9   1     1127.82     1166.69     40.21 o 
   5   9   1     2030.57     2145.50     59.41 o 
   6   9   1      168.22      213.41     29.25 o 
   7   9   1       16.25        4.58     10.58 o 
   8   9   1       84.74       54.52     15.76 o 
   9   9   1      315.82      403.32     31.98 o 
  10   9   1      257.56      271.58     40.63 o 
  11   9   1      199.24      202.94     28.43 o 
 -11  10   1      428.11      507.72    107.48 o 
 -10  10   1      443.89      546.35     45.73 o 
  -9  10   1      200.62      257.62     27.24 o 
  -8  10   1      100.65      124.79     19.78 o 
  -7  10   1        1.60       14.75     11.58 o 
  -6  10   1        2.28        8.01     10.21 o 
  -5  10   1     1392.95     1353.38     61.31 o 
  -4  10   1      872.82      858.28     72.37 o 
  -3  10   1      236.39      222.51     13.88 o 
  -2  10   1       35.25       28.28      6.11 o 
  -1  10   1      148.22      136.43     10.13 o 
   0  10   1     1710.63     1622.93     56.94 o 
   1  10   1      974.70     1018.79     29.46 o 
   2  10   1      576.30      554.88     26.49 o 
   3  10   1       38.15       47.81     11.78 o 
   4  10   1       64.92       16.18     16.75 o 
   5  10   1      103.60      109.96     16.96 o 
   6  10   1      687.70      692.49     34.26 o 
   7  10   1      887.60      905.47     44.09 o 
   8  10   1      624.99      703.69     84.38 o 
   9  10   1       81.13       65.41     18.51 o 
  10  10   1        1.99        8.57     15.00 o 
 -10  11   1       43.26       55.42     18.95 o 
  -9  11   1       43.69       31.07     15.88 o 
  -8  11   1       51.59       51.55     18.64 o 
  -7  11   1       29.82       12.77     11.64 o 
  -6  11   1       99.68      137.40     19.50 o 
  -5  11   1      339.69      293.77     23.74 o 
  -4  11   1       39.33       30.17     11.53 o 
  -3  11   1      944.58      905.41     28.86 o 
  -2  11   1      367.20      319.86     15.00 o 
  -1  11   1        0.54        2.97      5.96 o 
   0  11   1      145.56      146.65     13.60 o 
   1  11   1      152.25      144.20     13.82 o 
   2  11   1      172.70      168.74     14.83 o 
   3  11   1        0.70        1.91      9.42 o 
   4  11   1       53.01       40.89     13.01 o 
   5  11   1        1.34       21.29     11.62 o 
   6  11   1        0.97       -5.40     10.87 o 
   7  11   1        9.21       12.09     12.47 o 
   8  11   1       10.86        7.64     14.00 o 
   9  11   1      146.50      192.23     26.96 o 
  -9  12   1       23.75       -8.10     14.31 o 
  -8  12   1       41.02       36.47     26.88 o 
  -7  12   1      144.20      164.61     22.49 o 
  -6  12   1       86.60       84.33     19.06 o 
  -5  12   1      148.24      148.77     19.61 o 
  -4  12   1      314.36      303.59     23.66 o 
  -3  12   1      569.44      633.61     37.42 o 
  -2  12   1       92.60       91.37     12.35 o 
  -1  12   1       14.76       14.13      8.48 o 
   0  12   1       48.48       48.86     10.01 o 
   1  12   1       68.38       64.38     11.31 o 
   2  12   1      268.49      270.87     18.56 o 
   3  12   1       22.29        8.83      9.18 o 
   4  12   1        3.14       18.74     13.35 o 
   5  12   1        6.47       11.49     12.04 o 
   6  12   1        1.35        1.92     12.42 o 
   7  12   1        0.83        3.79     17.59 o 
   8  12   1       17.46       29.89     39.78 o 
  -7  13   1      220.83      213.84     26.09 o 
  -6  13   1      132.37      183.37     23.20 o 
  -5  13   1       20.89       13.06     13.33 o 
  -4  13   1        3.28       -0.41      9.75 o 
  -3  13   1      237.19      269.92     19.74 o 
  -2  13   1      206.37      324.17     29.16 o 
  -1  13   1      373.30      428.68     28.81 o 
   0  13   1      321.12      369.78     39.34 o 
   1  13   1       23.59       24.16     13.21 o 
   2  13   1      484.64      509.70     25.31 o 
   3  13   1      428.76      492.25     25.78 o 
   4  13   1      296.61      360.06     28.96 o 
   5  13   1      186.05      225.58     40.60 o 
   6  13   1      163.22      161.84     29.83 o 
  -5  14   1      117.89      126.31     17.53 o 
  -4  14   1      300.55      323.33     23.13 o 
  -3  14   1        6.91       14.40     13.79 o 
  -2  14   1        4.71        6.71     13.60 o 
  -1  14   1       25.78       15.42     12.86 o 
   0  14   1       81.06       74.20     17.29 o 
   1  14   1      219.43      222.27     24.59 o 
   2  14   1      225.58      246.44     20.58 o 
   3  14   1      257.31      236.65     34.61 o 
   4  14   1        0.74       -7.58     10.24 o 
  -1  15   1       32.35       35.27     14.81 o 
   0  15   1        3.76       -1.19     13.07 o 
 -15   0   2      580.95      705.59     52.42 o 
 -14   0   2      382.52      425.55     59.79 o 
 -13   0   2       58.88       62.03     18.24 o 
 -12   0   2        1.77        5.51      9.12 o 
 -11   0   2      642.46      551.90     27.73 o 
 -10   0   2     4760.72     4407.01     89.66 o 
  -9   0   2     7355.21     6979.46    125.00 o 
  -8   0   2     3233.26     3157.86     65.75 o 
  -7   0   2      377.91      418.97     17.79 o 
  -6   0   2       35.17       37.75     10.26 o 
  -5   0   2      636.74      626.33     19.06 o 
  -4   0   2      281.89      306.77     19.26 o 
  -3   0   2      183.00      220.93      8.56 o 
  -2   0   2    16299.04    14776.29    180.63 o 
  -1   0   2    11796.88    10187.05    213.75 o 
   0   0   2       58.34       44.70      2.63 o 
   1   0   2     1085.41     1147.27     18.69 o 
   2   0   2       84.28       77.06      5.46 o 
   3   0   2     5606.41     5453.17     74.72 o 
   4   0   2      269.70      242.06      9.56 o 
   5   0   2       37.78       48.50      5.74 o 
   6   0   2     3063.93     2917.42     62.58 o 
   7   0   2     3485.18     3281.68     95.33 o 
   8   0   2     3062.13     3070.49     68.19 o 
   9   0   2     2175.11     2150.67     66.84 o 
  10   0   2      485.61      488.26     36.96 o 
  11   0   2       15.62        6.40     15.81 o 
  12   0   2        9.16       29.41     19.24 o 
  13   0   2      169.62      222.79     34.61 o 
 -15   1   2       19.34        2.57     11.58 o 
 -14   1   2       28.40       35.40     11.65 o 
 -13   1   2      152.95      150.61     14.08 o 
 -12   1   2        5.93       15.43      8.98 o 
 -11   1   2      920.51      927.57     25.29 o 
 -10   1   2      827.55      833.42     22.76 o 
  -9   1   2       18.92       18.17      6.35 o 
  -8   1   2     2212.92     2148.80     35.55 o 
  -7   1   2     3787.42     3672.59     50.15 o 
  -6   1   2      144.14      123.34      7.01 o 
  -5   1   2     1881.16     1915.74     28.22 o 
  -4   1   2      926.37      940.45     16.87 o 
  -3   1   2      529.55      510.99      8.43 o 
  -2   1   2     9291.41     9173.17     98.78 o 
  -1   1   2     5106.50     5245.60     67.82 o 
   0   1   2     8920.48     8987.83    205.63 o 
   1   1   2       41.58       44.74      5.08 o 
   2   1   2     2193.32     2368.05     26.96 o 
   3   1   2       72.48       83.72      5.23 o 
   4   1   2     4180.55     4104.91     42.74 o 
   5   1   2     3493.20     3431.48     38.27 o 
   6   1   2      624.35      632.10     14.20 o 
   7   1   2      262.44      249.83     13.89 o 
   8   1   2      671.00      642.61     20.59 o 
   9   1   2       73.29       86.92     11.19 o 
  10   1   2      257.90      255.54     23.15 o 
  11   1   2      616.49      659.50     32.65 o 
  12   1   2       34.32       41.47     14.18 o 
  13   1   2        0.53      -10.11     14.33 o 
 -14   2   2       36.95       36.36     12.28 o 
 -13   2   2       13.38       24.03     11.68 o 
 -12   2   2      264.09      267.42     22.66 o 
 -11   2   2       27.02       38.81      8.06 o 
 -10   2   2       22.39       24.02      6.66 o 
  -9   2   2      171.23      170.89     11.29 o 
  -8   2   2       67.13       75.51      8.45 o 
  -7   2   2     1093.55     1115.51     22.19 o 
  -6   2   2     1136.43     1326.42     27.04 o 
  -5   2   2      585.63      612.18     13.34 o 
  -4   2   2     1088.66     1113.86     18.11 o 
  -3   2   2    10896.23    10641.30    131.38 o 
  -2   2   2     1650.60     1703.95     25.42 o 
  -1   2   2     9261.07     9382.50    101.30 o 
   0   2   2    54082.96    42194.08   2494.81 o 
   1   2   2     7560.08     7388.54    118.04 o 
   2   2   2       22.99       26.29      3.06 o 
   3   2   2      392.21      421.86      8.83 o 
   4   2   2     6062.92     6250.44     66.34 o 
   5   2   2       24.47       33.35      3.54 o 
   6   2   2      374.66      429.04     10.60 o 
   7   2   2       34.43       26.01      4.62 o 
   8   2   2      177.35      175.57     13.82 o 
   9   2   2       93.69       91.77     12.08 o 
  10   2   2      273.00      260.49     18.14 o 
  11   2   2        0.26        4.91      8.84 o 
  12   2   2        1.61        1.42     12.06 o 
  13   2   2        1.40        4.28     13.26 o 
 -14   3   2      103.18       86.05     18.35 o 
 -13   3   2      157.25      181.26     22.02 o 
 -12   3   2       20.89       32.73     10.75 o 
 -11   3   2      526.75      497.26     19.34 o 
 -10   3   2      115.14      144.86     11.65 o 
  -9   3   2        0.20        0.06      4.20 o 
  -8   3   2     1946.58     1925.27     34.02 o 
  -7   3   2     2891.03     2929.12     43.38 o 
  -6   3   2      704.39      661.45     16.02 o 
  -5   3   2     4852.06     4915.15     70.25 o 
  -4   3   2     4889.25     5110.57     77.28 o 
  -3   3   2      124.94      126.57      9.96 o 
  -2   3   2    12688.19    12597.60    154.31 o 
  -1   3   2    13051.68    12554.13    152.59 o 
   0   3   2    19163.02    18048.19    217.12 o 
   1   3   2     2444.83     2566.98     63.26 o 
   2   3   2     2172.72     2222.66     37.64 o 
   3   3   2      364.83      389.05      8.56 o 
   4   3   2      103.38      109.60      7.61 o 
   5   3   2     3179.70     3052.24     38.49 o 
   6   3   2      200.81      188.07     10.11 o 
   7   3   2      520.59      516.57     29.19 o 
   8   3   2      171.23      132.71     12.80 o 
   9   3   2        3.88        4.33      7.41 o 
  10   3   2      438.64      430.64     37.17 o 
  11   3   2      720.20      783.72     30.25 o 
  12   3   2      208.11      188.62     21.02 o 
  13   3   2       58.80       40.93     16.32 o 
 -14   4   2      374.08      446.07     27.30 o 
 -13   4   2      248.28      269.15     26.78 o 
 -12   4   2        9.03       10.02      9.07 o 
 -11   4   2      376.43      372.12     17.98 o 
 -10   4   2      327.13      303.28     15.36 o 
  -9   4   2     1214.55     1221.63     27.67 o 
  -8   4   2      538.53      528.81     18.99 o 
  -7   4   2     1301.48     1322.30     30.15 o 
  -6   4   2       52.52       45.45      6.66 o 
  -5   4   2     1810.00     1780.21     36.22 o 
  -4   4   2     8012.88     8088.60    106.69 o 
  -3   4   2     1175.85     1173.05     22.80 o 
  -2   4   2      361.60      361.96     11.69 o 
  -1   4   2     3260.31     3283.57     46.39 o 
   0   4   2     1189.96     1218.78     24.40 o 
   1   4   2    10081.37     9677.96    121.70 o 
   2   4   2    21783.61    20889.79    622.47 o 
   3   4   2     4952.63     5125.22     70.46 o 
   4   4   2     3138.44     3216.25     42.50 o 
   5   4   2      692.53      717.36     19.50 o 
   6   4   2        1.09        0.67      4.19 o 
   7   4   2     1201.26     1252.97     38.48 o 
   8   4   2      925.74      952.18     50.26 o 
   9   4   2     1782.39     1798.23     46.58 o 
  10   4   2       34.98       10.64      9.24 o 
  11   4   2        3.89       -5.41      8.89 o 
  12   4   2      112.56      129.16     28.52 o 
 -14   5   2       12.38       10.20     15.69 o 
 -13   5   2      307.31      300.36     45.82 o 
 -12   5   2      264.70      360.56     29.18 o 
 -11   5   2       14.15       15.59     10.77 o 
 -10   5   2      386.57      392.68     19.82 o 
  -9   5   2       52.13       41.62      7.92 o 
  -8   5   2       20.95       16.05      6.05 o 
  -7   5   2     1458.10     1384.80     43.15 o 
  -6   5   2     2342.76     2395.61     43.53 o 
  -5   5   2      851.85      820.67     21.72 o 
  -4   5   2     2294.87     2479.79     41.68 o 
  -3   5   2       43.00       34.85      6.98 o 
  -2   5   2      197.56      195.67     12.75 o 
  -1   5   2      592.43      577.39     16.47 o 
   0   5   2     4125.93     4065.71     72.32 o 
   1   5   2     2543.96     2511.56     53.36 o 
   2   5   2     1456.77     1656.85     50.39 o 
   3   5   2      551.11      553.14     17.90 o 
   4   5   2      193.49      157.50     24.81 o 
   5   5   2      205.84      168.51     15.17 o 
   6   5   2      858.81      969.49     34.91 o 
   7   5   2      417.45      398.90     18.93 o 
   8   5   2      874.20      807.42     27.72 o 
   9   5   2      149.62      176.86     16.55 o 
  10   5   2      168.67      174.95     17.05 o 
  11   5   2       75.15       58.39     17.45 o 
  12   5   2      178.22      193.58     20.53 o 
 -13   6   2        7.48        3.52     17.99 o 
 -12   6   2       18.60        9.33     16.95 o 
 -11   6   2      126.21      131.47     19.71 o 
 -10   6   2       31.08       22.23     11.49 o 
  -9   6   2      193.98      199.78     16.41 o 
  -8   6   2        7.04        6.02      5.90 o 
  -7   6   2       44.26       34.69      7.22 o 
  -6   6   2        2.77        6.47      4.04 o 
  -5   6   2        9.52        5.01      3.82 o 
  -4   6   2      425.96      438.30     14.85 o 
  -3   6   2      106.77      100.45      7.73 o 
  -2   6   2      376.65      354.60     12.12 o 
  -1   6   2        1.05       -1.02      3.27 o 
   0   6   2      215.15      236.69      9.74 o 
   1   6   2      179.80      211.37      9.18 o 
   2   6   2      125.53      127.11      7.23 o 
   3   6   2      315.66      300.99     19.26 o 
   4   6   2      282.44      325.70     27.99 o 
   5   6   2      503.50      518.44     25.20 o 
   6   6   2      537.55      589.18     33.70 o 
   7   6   2      429.42      394.35     25.50 o 
   8   6   2      127.06      143.79     18.67 o 
   9   6   2       23.87       23.09     12.46 o 
  10   6   2      141.74      149.81     21.78 o 
  11   6   2        0.05        1.97     13.10 o 
  12   6   2        1.65       15.39     20.24 o 
 -13   7   2      448.36      461.22     36.26 o 
 -12   7   2     1041.82     1237.68     60.71 o 
 -11   7   2      551.73      580.97     35.14 o 
 -10   7   2       93.79      112.62     18.03 o 
  -9   7   2       18.24       14.82     12.06 o 
  -8   7   2       80.29      118.11     16.16 o 
  -7   7   2      872.50      870.55     25.57 o 
  -6   7   2     4142.36     4099.63     67.10 o 
  -5   7   2     1720.09     1817.06     36.77 o 
  -4   7   2       98.53       91.51     14.73 o 
  -3   7   2      493.15      497.05     15.90 o 
  -2   7   2       50.90       55.12      6.26 o 
  -1   7   2       71.97       51.34      5.28 o 
   0   7   2     1676.88     1503.55     25.78 o 
   1   7   2     2086.16     1955.59     35.28 o 
   2   7   2        5.66        3.57      3.54 o 
   3   7   2     1248.28     1186.35     39.54 o 
   4   7   2     1024.55      922.12     33.69 o 
   5   7   2     1946.37     1976.70     54.14 o 
   6   7   2      450.95      479.21     26.85 o 
   7   7   2      359.12      416.70     27.49 o 
   8   7   2       23.22       25.54     11.89 o 
   9   7   2      122.88      155.32     21.42 o 
  10   7   2      122.09      161.32     23.26 o 
  11   7   2       90.29       86.35     20.37 o 
 -12   8   2        1.97        6.32     13.67 o 
 -11   8   2      365.40      323.13     29.80 o 
 -10   8   2      347.48      394.52     30.44 o 
  -9   8   2      580.25      609.77     33.33 o 
  -8   8   2      136.82      154.86     35.69 o 
  -7   8   2     1134.83     1221.32     42.60 o 
  -6   8   2      392.12      414.57     18.21 o 
  -5   8   2     2505.85     2457.55     50.95 o 
  -4   8   2     4385.33     4321.50     68.26 o 
  -3   8   2     1842.27     1782.73     35.51 o 
  -2   8   2     1151.26     1165.75     26.60 o 
  -1   8   2      669.16      643.80     16.43 o 
   0   8   2       35.08       27.86      4.57 o 
   1   8   2     1006.98      888.07     23.27 o 
   2   8   2     1566.20     1463.71     42.42 o 
   3   8   2      578.93      490.75     31.54 o 
   4   8   2     1003.64      989.82     36.37 o 
   5   8   2       31.51       21.55     10.83 o 
   6   8   2       36.96       35.63     11.66 o 
   7   8   2      280.11      282.37     24.58 o 
   8   8   2      912.91      939.97     60.02 o 
   9   8   2      385.06      389.76     31.03 o 
  10   8   2        2.03        5.69     12.84 o 
  11   8   2       16.64        0.47     14.51 o 
 -12   9   2       14.51       -4.71     14.58 o 
 -11   9   2       40.23       24.42     15.90 o 
 -10   9   2       42.38       60.80     17.05 o 
  -9   9   2        1.31       -9.23      9.96 o 
  -8   9   2      870.62      848.64     38.18 o 
  -7   9   2        8.14       -4.91      9.35 o 
  -6   9   2        2.78        5.18     15.64 o 
  -5   9   2       66.51       79.00      9.85 o 
  -4   9   2     1358.55     1366.09     32.21 o 
  -3   9   2      180.54      180.13     13.56 o 
  -2   9   2       33.81       34.24      5.64 o 
  -1   9   2      971.40      937.03     28.16 o 
   0   9   2       23.36       19.21      5.05 o 
   1   9   2        0.55        1.13      6.94 o 
   2   9   2      329.74      312.50     24.88 o 
   3   9   2      147.71      117.19     22.06 o 
   4   9   2      225.26      223.86     27.68 o 
   5   9   2     1382.04     1434.71     48.30 o 
   6   9   2      104.78       94.58     16.66 o 
   7   9   2        5.54       -3.09     16.44 o 
   8   9   2        5.68       -7.44     10.63 o 
   9   9   2        4.14        6.87     14.17 o 
  10   9   2      311.10      301.88     31.83 o 
 -11  10   2       23.87       13.02     18.21 o 
 -10  10   2       77.31      106.99     21.49 o 
  -9  10   2       11.36       22.81     14.24 o 
  -8  10   2        7.15        3.76     11.38 o 
  -7  10   2      100.96      134.40     18.45 o 
  -6  10   2      128.37      116.92     16.66 o 
  -5  10   2      426.66      422.71     25.51 o 
  -4  10   2       32.46       29.64      8.29 o 
  -3  10   2      104.79      106.34     11.34 o 
  -2  10   2      378.35      336.74     14.31 o 
  -1  10   2        1.51       -5.22      4.41 o 
   0  10   2       11.58        9.42      6.77 o 
   1  10   2       13.79       11.63      7.31 o 
   2  10   2      305.52      312.62     23.32 o 
   3  10   2      193.38      231.79     26.57 o 
   4  10   2       64.37       42.88     12.56 o 
   5  10   2        1.24        6.36      9.86 o 
   6  10   2       37.25       51.15     14.39 o 
   7  10   2        1.99       21.91     13.71 o 
   8  10   2       52.42       36.94     15.64 o 
   9  10   2       98.04       81.93     20.09 o 
 -10  11   2      125.18       99.68     21.26 o 
  -9  11   2        1.50       -9.18     12.70 o 
  -8  11   2       15.70       25.74     13.57 o 
  -7  11   2      131.88      173.45     21.53 o 
  -6  11   2      212.06      197.26     21.24 o 
  -5  11   2      531.17      596.96     30.56 o 
  -4  11   2       61.30       57.56     14.15 o 
  -3  11   2       13.56       22.43      7.26 o 
  -2  11   2      720.27      751.25     21.80 o 
  -1  11   2     1064.04     1035.53     30.40 o 
   0  11   2      854.34      870.80     27.94 o 
   1  11   2      324.52      272.33     17.63 o 
   2  11   2       97.53      109.10     13.54 o 
   3  11   2       72.23       64.55     14.58 o 
   4  11   2      256.87      269.73     24.25 o 
   5  11   2      901.62      911.51     40.67 o 
   6  11   2      652.47      715.91     37.95 o 
   7  11   2      206.82      184.40     46.58 o 
   8  11   2       33.58       16.86     15.59 o 
  -9  12   2      271.32      347.46     31.70 o 
  -8  12   2      171.91      221.96     32.90 o 
  -7  12   2        5.33        2.96     12.43 o 
  -6  12   2        4.10        8.79     12.20 o 
  -5  12   2        1.24        9.05     11.77 o 
  -4  12   2     1020.99      971.26     32.05 o 
  -3  12   2     1085.23     1109.56     34.23 o 
  -2  12   2      232.55      229.74     16.76 o 
  -1  12   2        0.34        3.12      7.95 o 
   0  12   2      198.14      193.29     16.33 o 
   1  12   2      349.10      332.13     20.07 o 
   2  12   2      143.15      139.85     15.09 o 
   3  12   2      414.28      494.80     64.06 o 
   4  12   2      411.53      389.75     60.71 o 
   5  12   2       17.82       -2.19     18.44 o 
   6  12   2       40.01       42.72     15.50 o 
   7  12   2      163.83      160.83     23.85 o 
  -7  13   2        2.99        4.21     13.52 o 
  -6  13   2       17.58       -4.96     12.30 o 
  -5  13   2        9.81      -15.62     11.50 o 
  -4  13   2        0.11        1.04      9.53 o 
  -3  13   2       40.40       36.08     12.99 o 
  -2  13   2        8.19       10.17     11.30 o 
  -1  13   2       12.98        6.31      8.55 o 
   0  13   2       33.39       55.57     11.77 o 
   1  13   2        8.83       12.21      9.74 o 
   2  13   2       66.60       65.88     13.10 o 
   3  13   2       25.45       21.03     11.10 o 
   4  13   2       22.51       19.08     13.43 o 
   5  13   2       75.93       83.80     33.27 o 
   6  13   2       22.09        8.96     14.91 o 
  -5  14   2       51.81       64.62     34.58 o 
  -4  14   2        9.23      -13.33     11.40 o 
  -3  14   2      101.95       88.37     18.68 o 
  -2  14   2      118.62      173.36     22.72 o 
  -1  14   2        2.77        1.15     11.92 o 
   0  14   2        0.24       -1.00      9.38 o 
   1  14   2       48.95       40.54     12.66 o 
   2  14   2       24.43       23.40     11.78 o 
   3  14   2      102.32      111.63     21.61 o 
   4  14   2       36.10       23.43     15.39 o 
 -15   1   3      348.13      355.23     24.89 o 
 -14   1   3      112.91      125.78     13.82 o 
 -13   1   3       94.57       92.79     13.90 o 
 -12   1   3      894.44      832.17     24.98 o 
 -11   1   3      114.70      117.61     12.98 o 
 -10   1   3        3.39        0.48      6.63 o 
  -9   1   3      898.94      865.29     21.20 o 
  -8   1   3      849.58      752.35     18.46 o 
  -7   1   3      228.87      213.10     12.01 o 
  -6   1   3     6299.67     6263.43     74.57 o 
  -5   1   3     3062.46     3154.74     40.89 o 
  -4   1   3     2384.49     2348.51     27.99 o 
  -3   1   3     4015.94     4084.99     55.30 o 
  -2   1   3     3208.97     3321.56     46.83 o 
  -1   1   3     9190.09     9399.30    115.53 o 
   0   1   3    18974.13    17453.96    322.44 o 
   1   1   3     9784.67     9544.18    112.37 o 
   2   1   3      866.33      955.14     13.36 o 
   3   1   3      856.98      949.05     14.29 o 
   4   1   3      407.72      396.94      9.28 o 
   5   1   3      640.96      685.77     13.37 o 
   6   1   3     3716.45     3827.64     43.97 o 
   7   1   3     1770.08     1743.22     38.55 o 
   8   1   3        2.22        2.11      6.00 o 
   9   1   3      186.53      181.18     14.99 o 
  10   1   3        0.41        5.21     10.51 o 
  11   1   3        5.33        5.75     10.68 o 
  12   1   3      165.16      147.34     20.62 o 
 -15   2   3      235.46      227.62     42.34 o 
 -14   2   3      890.57      850.62     28.13 o 
 -13   2   3      808.35      823.64     26.26 o 
 -12   2   3      473.44      415.31     18.82 o 
 -11   2   3       55.55       66.36      9.27 o 
 -10   2   3      119.26      132.98     11.12 o 
  -9   2   3      735.79      685.96     18.99 o 
  -8   2   3     4664.29     4502.63     60.60 o 
  -7   2   3     2524.77     2413.80     36.97 o 
  -6   2   3     3346.71     3212.05     43.42 o 
  -5   2   3       72.42       58.46      5.73 o 
  -4   2   3     3925.68     3967.24     55.70 o 
  -3   2   3     4848.89     4782.45     55.89 o 
  -2   2   3       28.45       59.57     14.50 o 
  -1   2   3    14347.03    13801.99    148.45 o 
   0   2   3      236.78      232.78      6.04 o 
   1   2   3     1175.61     1196.72     18.79 o 
   2   2   3     5029.81     4973.10     59.96 o 
   3   2   3     2370.71     2456.37     30.10 o 
   4   2   3     1206.04     1111.86     21.02 o 
   5   2   3     1828.61     1773.16     24.35 o 
   6   2   3     1922.63     1975.58     30.79 o 
   7   2   3        0.61        2.05      4.58 o 
   8   2   3     1129.78     1161.65     32.02 o 
   9   2   3     1245.73     1233.30     37.50 o 
  10   2   3     1272.86     1323.27     37.65 o 
  11   2   3      249.89      268.47     26.21 o 
  12   2   3      181.65      137.00     21.31 o 
 -15   3   3       19.23      -15.75     10.50 o 
 -14   3   3       99.77      128.58     31.84 o 
 -13   3   3      258.62      243.50     17.03 o 
 -12   3   3       76.62       73.16     10.34 o 
 -11   3   3      213.47      206.69     13.94 o 
 -10   3   3     2447.08     2306.28     46.83 o 
  -9   3   3     1003.90     1003.85     41.49 o 
  -8   3   3     1094.54     1109.90     23.83 o 
  -7   3   3     2499.18     2504.16     37.98 o 
  -6   3   3      704.41      692.13     18.30 o 
  -5   3   3      857.21      847.05     19.33 o 
  -4   3   3     2318.40     2314.47     36.56 o 
  -3   3   3     1290.97     1358.85     23.49 o 
  -2   3   3      222.03      280.28      7.39 o 
  -1   3   3     2751.80     2977.73     37.85 o 
   0   3   3      426.40      389.12      8.74 o 
   1   3   3     1841.90     1983.64     34.73 o 
   2   3   3     1872.71     1874.00     28.38 o 
   3   3   3      411.60      423.42     11.79 o 
   4   3   3      126.97      105.37     16.45 o 
   5   3   3     2616.88     2667.20     41.29 o 
   6   3   3      183.98      209.04      9.92 o 
   7   3   3      100.88       89.26      9.98 o 
   8   3   3     1130.09     1120.03     50.70 o 
   9   3   3      482.37      509.04     23.21 o 
  10   3   3       26.26       10.96      9.75 o 
  11   3   3      786.10      818.24     37.73 o 
  12   3   3       69.89       58.01     17.23 o 
 -14   4   3       38.82       45.15     13.13 o 
 -13   4   3      203.13      253.56     20.88 o 
 -12   4   3        1.31        2.20      6.97 o 
 -11   4   3      786.62      768.96     23.64 o 
 -10   4   3      262.41      245.41     16.50 o 
  -9   4   3       53.94       56.56      8.49 o 
  -8   4   3      846.91      817.95     42.59 o 
  -7   4   3     1128.78     1147.02     27.50 o 
  -6   4   3       26.29       18.56      4.43 o 
  -5   4   3      688.28      829.92     20.19 o 
  -4   4   3      324.78      352.19     13.41 o 
  -3   4   3     2487.05     2629.51     40.83 o 
  -2   4   3        6.84        6.76      2.81 o 
  -1   4   3      235.87      235.24      7.06 o 
   0   4   3      634.60      807.07     49.94 o 
   1   4   3      163.01      233.15     10.58 o 
   2   4   3     2542.51     2719.48     46.76 o 
   3   4   3      972.21      937.91     23.90 o 
   4   4   3      246.60      257.62     10.63 o 
   5   4   3      172.48      199.62     10.52 o 
   6   4   3      789.18      812.89     21.21 o 
   7   4   3     2151.10     2135.75     62.84 o 
   8   4   3      250.27      234.73     19.38 o 
   9   4   3       15.10        4.81      7.81 o 
  10   4   3       25.41       -0.55      8.37 o 
  11   4   3       64.03       64.61     13.86 o 
  12   4   3       31.57       31.29     15.10 o 
 -14   5   3        0.28        4.02     13.70 o 
 -13   5   3        8.00       -7.52     11.13 o 
 -12   5   3      346.42      375.16     75.90 o 
 -11   5   3       18.85       16.84      8.39 o 
 -10   5   3     2077.87     2197.20     48.46 o 
  -9   5   3      238.15      254.19     15.78 o 
  -8   5   3        5.38        6.79      5.01 o 
  -7   5   3      796.99      787.08     22.68 o 
  -6   5   3      278.05      256.68     12.23 o 
  -5   5   3     2417.87     2568.83     58.76 o 
  -4   5   3     2179.75     2164.43     37.73 o 
  -3   5   3       78.36       76.53      6.40 o 
  -2   5   3      371.04      424.68     14.39 o 
  -1   5   3     3332.83     3304.45     42.52 o 
   0   5   3     1683.67     1565.68     27.59 o 
   1   5   3     9829.17     9709.68    155.10 o 
   2   5   3      150.35      145.28     12.20 o 
   3   5   3     2178.06     2325.99     77.08 o 
   4   5   3      120.63      164.74     14.83 o 
   5   5   3      201.55      186.29     16.76 o 
   6   5   3     1966.42     2091.62     43.78 o 
   7   5   3       89.99       89.40     11.49 o 
   8   5   3     1238.40     1256.57     35.64 o 
   9   5   3       64.56       58.00     11.88 o 
  10   5   3        1.83       -4.43      9.18 o 
  11   5   3      150.76      149.42     17.80 o 
  12   5   3      106.91      108.45     17.23 o 
 -14   6   3       58.81       76.00     20.03 o 
 -13   6   3      173.99      193.59     42.00 o 
 -12   6   3      272.88      282.66     27.25 o 
 -11   6   3      497.58      519.22     32.24 o 
 -10   6   3      412.13      420.83     21.09 o 
  -9   6   3     3157.28     3313.72     62.42 o 
  -8   6   3     1530.02     1599.03     44.69 o 
  -7   6   3      558.44      557.36     19.40 o 
  -6   6   3     1260.29     1357.53     30.72 o 
  -5   6   3      309.81      290.87     12.75 o 
  -4   6   3     1439.91     1483.19     30.23 o 
  -3   6   3     5366.54     5375.33     76.51 o 
  -2   6   3     2242.89     2077.08     35.83 o 
  -1   6   3      278.53      241.04      8.86 o 
   0   6   3     2651.31     2720.96     54.40 o 
   1   6   3      704.16      681.27     16.17 o 
   2   6   3     1256.44     1239.69     35.68 o 
   3   6   3     4198.73     4151.20    119.50 o 
   4   6   3     4236.44     4223.39     86.49 o 
   5   6   3      315.90      310.66     32.87 o 
   6   6   3       47.52       54.59     12.12 o 
   7   6   3       40.32       19.35     10.51 o 
   8   6   3       74.41       86.11     22.70 o 
   9   6   3     1281.99     1223.69     48.36 o 
  10   6   3      643.78      586.07     36.65 o 
  11   6   3       72.20      115.58     64.93 o 
 -13   7   3       15.01        4.11     13.64 o 
 -12   7   3       32.69       36.17     20.01 o 
 -11   7   3      283.14      361.88     28.94 o 
 -10   7   3      107.14      125.64     47.60 o 
  -9   7   3      241.69      243.72     17.10 o 
  -8   7   3       29.14       33.06      7.81 o 
  -7   7   3      136.58      158.98     17.77 o 
  -6   7   3      600.80      626.01     24.17 o 
  -5   7   3      323.82      316.58     14.99 o 
  -4   7   3      276.60      287.36     12.80 o 
  -3   7   3      136.33      154.14      9.75 o 
  -2   7   3        0.06        1.39      2.86 o 
  -1   7   3      274.75      300.02     10.45 o 
   0   7   3      986.36      973.30     22.43 o 
   1   7   3      169.42      145.91     32.83 o 
   2   7   3      469.45      435.21     29.34 o 
   3   7   3      456.90      400.97     31.01 o 
   4   7   3        5.20       -1.42      8.06 o 
   5   7   3      292.30      265.74     21.72 o 
   6   7   3      452.67      466.68     28.16 o 
   7   7   3      215.74      251.68     23.39 o 
   8   7   3       18.21        7.85     19.77 o 
   9   7   3        0.15      -12.43     11.12 o 
  10   7   3       10.74       12.29     15.10 o 
  11   7   3       66.01       53.06     18.44 o 
 -13   8   3        3.17       -4.81     14.89 o 
 -12   8   3       34.36       28.88     16.87 o 
 -11   8   3       78.65       84.26     19.13 o 
 -10   8   3       17.76       27.54     13.96 o 
  -9   8   3      108.75      112.88     17.58 o 
  -8   8   3      154.03      214.05     15.75 o 
  -7   8   3       20.84       19.44      6.77 o 
  -6   8   3       70.13       77.57     10.76 o 
  -5   8   3       27.62       29.57      9.12 o 
  -4   8   3       31.97       43.91      9.62 o 
  -3   8   3      605.99      653.50     19.51 o 
  -2   8   3      934.11      944.87     20.94 o 
  -1   8   3      302.85      305.27     11.81 o 
   0   8   3      108.65       98.28      9.61 o 
   1   8   3      126.42      120.86     14.22 o 
   2   8   3        7.17       -3.58      7.12 o 
   3   8   3      594.05      627.04     29.61 o 
   4   8   3      354.02      359.48     23.68 o 
   5   8   3       52.52       55.64     13.03 o 
   6   8   3       13.10        2.74     17.39 o 
   7   8   3       84.25       87.95     16.71 o 
   8   8   3        9.93       -2.23     11.35 o 
   9   8   3        4.30       10.79     14.61 o 
  10   8   3       70.91       67.02     18.95 o 
 -12   9   3      134.49      103.29     22.48 o 
 -11   9   3      737.71      836.49     44.18 o 
 -10   9   3      639.50      731.45     39.01 o 
  -9   9   3       35.11       20.21     12.16 o 
  -8   9   3       57.05       53.48     14.25 o 
  -7   9   3       13.60        2.53      7.22 o 
  -6   9   3      159.42      171.18     13.61 o 
  -5   9   3     1645.36     1734.60     38.68 o 
  -4   9   3     2944.77     2902.14     52.49 o 
  -3   9   3     1678.25     1675.47     53.25 o 
  -2   9   3      128.89      130.04     13.79 o 
  -1   9   3      813.07      799.30     19.61 o 
   0   9   3      392.10      401.32     17.33 o 
   1   9   3      511.74      490.64     24.80 o 
   2   9   3      438.57      477.51     25.42 o 
   3   9   3        5.69        5.43      9.46 o 
   4   9   3      468.08      470.66     28.20 o 
   5   9   3      882.91      905.72     85.25 o 
   6   9   3      458.26      388.83     28.12 o 
   7   9   3      460.25      400.31     30.03 o 
   8   9   3      392.56      419.36     32.20 o 
   9   9   3       81.86       69.42     38.18 o 
 -11  10   3       35.29       40.32     17.40 o 
 -10  10   3      289.28      326.49     30.22 o 
  -9  10   3       96.32      130.54     21.37 o 
  -8  10   3      155.07      184.66     23.37 o 
  -7  10   3      216.24      252.21     35.45 o 
  -6  10   3      420.60      381.87     19.22 o 
  -5  10   3      130.25      144.20     13.25 o 
  -4  10   3      381.71      383.73     17.77 o 
  -3  10   3     1492.08     1502.42     30.91 o 
  -2  10   3     1429.77     1353.02     28.43 o 
  -1  10   3     1486.74     1461.95     35.62 o 
   0  10   3      342.74      308.13     24.96 o 
   1  10   3        2.50        2.14      9.91 o 
   2  10   3      282.33      272.77     21.99 o 
   3  10   3       70.53       54.07     24.77 o 
   4  10   3      748.75      765.83     35.45 o 
   5  10   3      932.99      902.83     80.59 o 
   6  10   3      168.78      195.31     32.81 o 
   7  10   3        5.89       11.22     12.78 o 
   8  10   3      190.98      189.94     25.94 o 
   9  10   3       62.94       26.04     34.47 o 
 -10  11   3       10.73       25.56     16.29 o 
  -9  11   3       24.67       22.94     13.67 o 
  -8  11   3        4.74       10.73     13.22 o 
  -7  11   3       94.48      106.48     17.94 o 
  -6  11   3       66.21       65.20     15.15 o 
  -5  11   3      153.89      170.33     16.38 o 
  -4  11   3      116.17      105.55     12.19 o 
  -3  11   3        5.14        2.08      6.46 o 
  -2  11   3        2.23       -2.52      6.68 o 
  -1  11   3      161.94      147.78     13.89 o 
   0  11   3      300.41      321.90     18.73 o 
   1  11   3        8.89        9.98      7.77 o 
   2  11   3      177.31      179.51     43.05 o 
   3  11   3       61.41       23.01     11.58 o 
   4  11   3       27.14       -1.27     25.48 o 
   5  11   3        7.24       17.15     13.00 o 
   6  11   3      277.16      274.82     27.20 o 
   7  11   3       84.63       75.86     26.94 o 
   8  11   3       10.34       26.77     21.75 o 
  -9  12   3       15.59        7.01     14.48 o 
  -8  12   3      122.91      146.00     23.92 o 
  -7  12   3       42.05       41.19     15.51 o 
  -6  12   3       57.61       62.46     38.72 o 
  -5  12   3      201.04      212.51     21.67 o 
  -4  12   3       21.51       12.76      9.60 o 
  -3  12   3      183.19      172.33     15.51 o 
  -2  12   3       22.61       26.51      9.63 o 
  -1  12   3       13.59       20.67      8.78 o 
   0  12   3       77.22       76.38     11.53 o 
   1  12   3       17.83        8.31      8.34 o 
   2  12   3       11.22       -0.79      8.82 o 
   3  12   3        9.58        2.25     11.15 o 
   4  12   3      189.93      200.14     29.74 o 
   5  12   3      134.63      139.29     21.61 o 
   6  12   3       12.22        2.80     14.13 o 
   7  12   3        7.57        5.30     21.79 o 
  -8  13   3        0.81        6.89     23.14 o 
  -7  13   3      134.92       64.95     27.45 o 
  -6  13   3      202.85      244.38     37.63 o 
  -5  13   3      408.74      483.95     48.56 o 
  -4  13   3      151.97      142.60     30.83 o 
  -3  13   3        0.93       -4.75     16.21 o 
  -2  13   3        9.43       -1.30     10.07 o 
  -1  13   3       20.36       24.04     12.53 o 
   0  13   3      547.05      543.09     32.06 o 
   1  13   3      389.37      425.17     91.36 o 
   2  13   3      233.04      256.31     34.10 o 
   3  13   3       94.49       65.43     39.65 o 
   4  13   3       17.14       19.78     14.57 o 
   5  13   3        8.44       12.71     18.88 o 
  -5  14   3       40.99       12.79     20.61 o 
  -4  14   3       22.61       26.08     22.21 o 
  -3  14   3      129.20      135.54     30.65 o 
  -2  14   3      172.25      255.48     38.25 o 
  -1  14   3      187.35      172.32     22.21 o 
   0  14   3       36.32       20.49     14.18 o 
   1  14   3        4.75       10.71     13.07 o 
   2  14   3       82.30      118.39     20.42 o 
   3  14   3      188.67      214.65     63.37 o 
 -15   0   4      101.71       84.89     18.24 o 
 -14   0   4       37.34       37.57     24.01 o 
 -13   0   4      581.59      594.71     33.27 o 
 -12   0   4     2143.30     2042.62     57.02 o 
 -11   0   4     1122.30     1077.11     37.42 o 
 -10   0   4       58.25       45.94     15.57 o 
  -9   0   4      271.13      259.94     17.16 o 
  -8   0   4      493.85      428.25     23.94 o 
  -7   0   4     2415.60     2301.25     49.45 o 
  -6   0   4     8574.74     8360.30    110.27 o 
  -5   0   4     5744.09     5588.59    103.53 o 
  -4   0   4     2111.75     2146.10     48.29 o 
  -3   0   4    26124.31    23860.05    366.60 o 
  -2   0   4       10.73       15.42      3.33 o 
  -1   0   4      210.05      243.15     15.21 o 
   0   0   4     3060.45     3024.92     54.03 o 
   1   0   4    15856.00    14641.10    224.18 o 
   2   0   4      705.86      765.42     17.49 o 
   3   0   4     1909.52     1940.13     34.56 o 
   4   0   4     4987.26     5186.73     76.41 o 
   5   0   4     1288.76     1328.18     40.12 o 
   6   0   4     3492.63     3530.45     59.74 o 
   7   0   4     2816.89     2665.57     87.25 o 
   8   0   4        6.97       -1.91     12.53 o 
   9   0   4      561.17      584.13     41.14 o 
  10   0   4      922.64      893.59     53.49 o 
  11   0   4      107.41       69.70     23.50 o 
  12   0   4       66.83       32.34     20.35 o 
 -15   1   4      200.74      215.96     30.65 o 
 -14   1   4       90.19      107.11     12.98 o 
 -13   1   4       42.39       45.64      9.56 o 
 -12   1   4       57.97       57.88      9.80 o 
 -11   1   4       43.24       40.56      7.79 o 
 -10   1   4      155.29      146.40     10.74 o 
  -9   1   4     1435.18     1441.40     28.50 o 
  -8   1   4     1046.01      963.06     21.12 o 
  -7   1   4      202.23      214.96      8.10 o 
  -6   1   4      276.22      293.62      6.85 o 
  -5   1   4     2485.11     2530.56     27.85 o 
  -4   1   4     5709.94     5789.19     67.25 o 
  -3   1   4     1495.99     1412.67     20.13 o 
  -2   1   4      854.33      960.22     26.20 o 
  -1   1   4        0.31        1.75      1.34 o 
   0   1   4      897.50      968.29     12.83 o 
   1   1   4     1582.54     1577.97     19.11 o 
   2   1   4     4169.32     4228.44     43.12 o 
   3   1   4     1516.13     1458.29     19.86 o 
   4   1   4     1065.31     1013.26     20.32 o 
   5   1   4      136.98      139.61      7.00 o 
   6   1   4      153.91      158.99      8.96 o 
   7   1   4      398.86      405.94     26.69 o 
   8   1   4       34.41       32.84     11.35 o 
   9   1   4      800.81      749.08     51.64 o 
  10   1   4       18.91       30.19     12.91 o 
  11   1   4       18.09       11.73     14.06 o 
  12   1   4      163.31      150.05     21.31 o 
 -15   2   4       23.76       23.24     10.43 o 
 -14   2   4       97.64       88.95     12.63 o 
 -13   2   4        0.10       12.08      7.67 o 
 -12   2   4       76.56      103.71     11.22 o 
 -11   2   4        0.87        2.02      5.46 o 
 -10   2   4     2889.99     2767.28     45.69 o 
  -9   2   4      161.18      183.16     10.81 o 
  -8   2   4       24.49       36.45      7.78 o 
  -7   2   4      753.54      770.89     24.39 o 
  -6   2   4     1761.25     1913.14     34.59 o 
  -5   2   4     2510.86     2654.35     36.21 o 
  -4   2   4     3258.85     3500.56     44.26 o 
  -3   2   4     1197.66     1174.85     19.86 o 
  -2   2   4      300.20      286.41     16.50 o 
  -1   2   4     1070.01     1087.03     17.75 o 
   0   2   4       90.60       92.70      3.51 o 
   1   2   4     1055.13     1109.46     15.43 o 
   2   2   4     3866.48     4236.84     46.31 o 
   3   2   4      281.06      283.80      7.50 o 
   4   2   4      434.40      503.48     12.88 o 
   5   2   4      312.59      307.14     12.16 o 
   6   2   4      402.27      402.54     13.02 o 
   7   2   4       12.54       12.68      5.25 o 
   8   2   4      310.65      337.44     22.69 o 
   9   2   4        5.84        7.36      9.99 o 
  10   2   4      148.57      165.90     35.67 o 
  11   2   4       22.15       16.91     15.17 o 
  12   2   4       20.12       10.94     15.15 o 
 -15   3   4       54.23       41.38     13.02 o 
 -14   3   4      479.98      493.25     48.50 o 
 -13   3   4      130.86      124.31     13.09 o 
 -12   3   4       77.74       68.20      9.85 o 
 -11   3   4     1960.68     1818.44     37.37 o 
 -10   3   4      242.69      248.62     14.04 o 
  -9   3   4     1238.87     1250.98     26.61 o 
  -8   3   4      185.30      168.35     28.33 o 
  -7   3   4     1054.20      969.50     36.07 o 
  -6   3   4      481.35      563.27     16.26 o 
  -5   3   4     2126.00     2078.64     35.32 o 
  -4   3   4     4958.20     4929.63     67.72 o 
  -3   3   4      339.38      276.84     10.16 o 
  -2   3   4     1557.88     1603.02     23.00 o 
  -1   3   4      571.94      595.58     12.61 o 
   0   3   4     1249.21     1285.92     20.15 o 
   1   3   4     2599.54     2424.77     41.64 o 
   2   3   4     9317.81     9553.72    109.62 o 
   3   3   4     1791.78     1823.54     29.98 o 
   4   3   4      107.97      123.65      8.12 o 
   5   3   4        0.06       -3.88      2.59 o 
   6   3   4      536.30      507.84     14.92 o 
   7   3   4     1232.16     1208.30     27.75 o 
   8   3   4      681.64      694.86     25.42 o 
   9   3   4      609.23      679.50     26.75 o 
  10   3   4       16.23        3.86     19.84 o 
  11   3   4        0.09       12.70     12.86 o 
 -15   4   4        7.34       19.11     32.90 o 
 -14   4   4      101.86      100.72     20.01 o 
 -13   4   4      721.10      717.76     29.63 o 
 -12   4   4      182.29      214.67     17.80 o 
 -11   4   4      909.36      906.87     29.90 o 
 -10   4   4      451.82      500.05     49.56 o 
  -9   4   4      778.32      831.99     56.31 o 
  -8   4   4     3728.18     3728.80     73.89 o 
  -7   4   4     4420.26     4310.51     67.83 o 
  -6   4   4     1401.48     1451.49     34.79 o 
  -5   4   4     2968.21     3021.35     47.64 o 
  -4   4   4       34.88       55.79      5.37 o 
  -3   4   4      503.55      522.91     27.11 o 
  -2   4   4     5945.29     6090.99     71.88 o 
  -1   4   4     3655.98     3663.53     41.53 o 
   0   4   4    14192.87    13828.95    156.27 o 
   1   4   4      133.78      185.64     13.10 o 
   2   4   4      247.63      278.77     12.80 o 
   3   4   4      693.94      665.84     16.37 o 
   4   4   4     1144.84     1083.87     23.15 o 
   5   4   4     2583.78     2489.14     41.25 o 
   6   4   4       14.34       10.12      4.59 o 
   7   4   4      253.04      244.31     13.93 o 
   8   4   4       21.94       24.39      8.64 o 
   9   4   4       66.40       80.61     13.18 o 
  10   4   4      773.65      764.67     30.20 o 
  11   4   4      387.09      404.84     31.09 o 
 -14   5   4       79.47      123.49     21.34 o 
 -13   5   4      273.06      263.59     30.94 o 
 -12   5   4      477.68      456.23     24.18 o 
 -11   5   4        6.99        6.51      7.76 o 
 -10   5   4      324.71      309.78     18.48 o 
  -9   5   4     1829.24     1764.18     40.21 o 
  -8   5   4     1478.33     1458.58     58.62 o 
  -7   5   4        0.16        4.38      4.14 o 
  -6   5   4     3520.86     3488.50     62.76 o 
  -5   5   4       55.73       83.74     12.23 o 
  -4   5   4       60.79       64.73      7.91 o 
  -3   5   4      859.96      835.55     19.21 o 
  -2   5   4     9165.17     9150.06    102.73 o 
  -1   5   4     1551.87     1726.00     25.98 o 
   0   5   4       90.32       72.33      8.72 o 
   1   5   4     4893.21     4618.11     85.65 o 
   2   5   4      541.10      536.89     20.89 o 
   3   5   4       17.29       18.38      6.61 o 
   4   5   4      395.52      448.96     18.64 o 
   5   5   4       55.25       42.13     22.79 o 
   6   5   4      442.99      372.94     18.05 o 
   7   5   4      195.42      188.23     15.21 o 
   8   5   4       80.70       76.58     11.90 o 
   9   5   4      113.84      119.17     14.83 o 
  10   5   4      131.97      117.13     15.86 o 
  11   5   4       28.07       10.75     11.25 o 
 -14   6   4       10.92      -14.35     23.34 o 
 -13   6   4      160.69      140.60     39.60 o 
 -12   6   4       78.37      113.35     19.72 o 
 -11   6   4      170.55      145.28     15.68 o 
 -10   6   4        4.89        8.40      8.33 o 
  -9   6   4       29.71       40.64      9.02 o 
  -8   6   4       69.98       98.96     10.62 o 
  -7   6   4      471.70      500.86     18.21 o 
  -6   6   4      820.15      880.34     39.27 o 
  -5   6   4      174.40      190.72     10.96 o 
  -4   6   4       13.52        3.87      3.71 o 
  -3   6   4        1.58        4.55      3.32 o 
  -2   6   4      141.27      128.93      7.30 o 
  -1   6   4      290.76      249.23      8.98 o 
   0   6   4      260.94      264.94     10.11 o 
   1   6   4     2413.75     2534.26     75.81 o 
   3   6   4        1.20        4.36      7.38 o 
   4   6   4       19.40        9.78      8.37 o 
   5   6   4      110.87      136.56     21.32 o 
   6   6   4        0.39      -11.84      7.89 o 
   7   6   4       60.24       58.06     20.99 o 
   8   6   4        0.11       -9.81     10.57 o 
   9   6   4        0.22       -0.09     14.22 o 
  10   6   4        1.42        1.99     13.42 o 
 -13   7   4        0.58       11.56     20.24 o 
 -12   7   4       15.41       18.65     14.42 o 
 -11   7   4       11.37       31.73     20.72 o 
 -10   7   4      489.63      543.38     27.07 o 
  -9   7   4     1189.30     1220.66     34.19 o 
  -8   7   4      321.69      356.44     18.36 o 
  -7   7   4      337.00      320.61     16.60 o 
  -6   7   4      671.06      650.05     20.77 o 
  -5   7   4      300.28      316.17     14.15 o 
  -4   7   4      255.83      259.71     12.65 o 
  -3   7   4     3782.67     3792.77     58.99 o 
  -2   7   4     1762.28     1744.53     29.32 o 
  -1   7   4       31.23       21.14      4.05 o 
   0   7   4     1313.00     1300.97     37.72 o 
   1   7   4     1318.83     1250.49     37.79 o 
   2   7   4      835.18      874.07     47.53 o 
   3   7   4     1766.61     1714.16     48.84 o 
   4   7   4     2368.81     2353.41     87.25 o 
   5   7   4      199.57      173.85     18.93 o 
   6   7   4      533.33      515.88     30.57 o 
   7   7   4      536.38      580.20     33.69 o 
   8   7   4      401.93      445.18     34.16 o 
   9   7   4      156.80      132.07     21.95 o 
  10   7   4       37.03       47.88     17.65 o 
 -13   8   4      405.35      513.16     38.02 o 
 -12   8   4      389.54      409.09     33.18 o 
 -11   8   4      309.97      341.86     28.84 o 
 -10   8   4      107.23      121.90     18.82 o 
  -9   8   4        1.56       -4.72      7.50 o 
  -8   8   4      374.59      395.16     19.37 o 
  -7   8   4      430.67      456.59     34.70 o 
  -6   8   4      837.06      910.06     32.39 o 
  -5   8   4      662.97      680.96     21.46 o 
  -4   8   4      323.93      295.17     14.34 o 
  -3   8   4      267.67      279.97     12.11 o 
  -2   8   4     1944.42     1829.91     31.57 o 
  -1   8   4     1457.96     1370.58     34.15 o 
   0   8   4      899.79      843.67     29.66 o 
   1   8   4      155.08      156.25     33.23 o 
   2   8   4       43.34       71.65     14.77 o 
   3   8   4      328.71      325.55     22.75 o 
   4   8   4      499.11      595.01     29.69 o 
   5   8   4     1520.74     1580.95     99.93 o 
   6   8   4     1163.85     1227.86     46.51 o 
   7   8   4      218.02      206.52     23.47 o 
   8   8   4        0.16       -3.60     11.92 o 
   9   8   4      148.06      110.07     21.61 o 
 -12   9   4        8.54       -6.05     14.72 o 
 -11   9   4       62.68       42.46     20.15 o 
 -10   9   4      160.76      197.01     27.79 o 
  -9   9   4       72.24       72.07     26.28 o 
  -8   9   4       59.91       55.49     15.26 o 
  -7   9   4        8.07        9.13      8.20 o 
  -6   9   4        0.42       -9.29      6.19 o 
  -5   9   4      407.69      406.49     18.01 o 
  -4   9   4      764.40      771.61     23.07 o 
  -3   9   4      253.77      246.72     12.25 o 
  -2   9   4      389.91      377.74     16.85 o 
  -1   9   4       59.13       62.62      8.85 o 
   0   9   4      231.48      209.78     13.99 o 
   1   9   4      105.73       96.64     14.39 o 
   2   9   4      142.72      134.34     31.79 o 
   3   9   4      242.41      240.78     21.44 o 
   4   9   4      281.11      205.48     21.58 o 
   5   9   4        0.29       12.41     11.06 o 
   6   9   4       19.55        5.39     11.53 o 
   7   9   4       62.23       57.21     16.35 o 
   8   9   4       61.48       37.57     15.66 o 
   9   9   4        2.59       -7.22     14.08 o 
 -11  10   4       27.36       -8.71     23.19 o 
 -10  10   4       44.77       39.56     16.07 o 
  -9  10   4        0.11       -4.21     11.60 o 
  -8  10   4       53.85       63.00     15.41 o 
  -7  10   4      673.90      720.11     26.31 o 
  -6  10   4        1.44       -7.15      6.72 o 
  -5  10   4      113.12      123.37     27.68 o 
  -4  10   4      115.36      111.67     11.55 o 
  -3  10   4       96.61       87.50     14.01 o 
  -2  10   4      382.11      336.49     22.89 o 
  -1  10   4      281.49      262.44     20.98 o 
   0  10   4       62.53       52.48     12.19 o 
   1  10   4        0.64        3.40      8.73 o 
   2  10   4        3.53       -1.61      8.42 o 
   3  10   4        6.35       11.69     10.82 o 
   4  10   4       45.00       33.61     13.67 o 
   5  10   4      209.13      205.86     23.10 o 
   6  10   4      156.40      175.14     59.71 o 
   7  10   4       28.60       40.27     15.91 o 
   8  10   4        7.23       10.40     15.33 o 
 -10  11   4      311.02      341.22     51.53 o 
  -9  11   4      327.98      355.26     48.78 o 
  -8  11   4       17.04       35.67     23.77 o 
  -7  11   4      126.43      136.43     30.39 o 
  -6  11   4      258.75      241.97     21.60 o 
  -5  11   4      268.07      246.84     36.67 o 
  -4  11   4     1985.98     1985.91     85.54 o 
  -3  11   4      843.38      881.12     35.86 o 
  -2  11   4      306.90      302.66     22.89 o 
  -1  11   4        1.06        2.27      9.77 o 
   0  11   4        5.72       -2.98      9.01 o 
   1  11   4      375.80      312.92     24.16 o 
   2  11   4      300.14      361.17     26.86 o 
   3  11   4      369.93      381.18     41.23 o 
   4  11   4       83.21      105.70     18.13 o 
   5  11   4       11.23       14.03     13.22 o 
   6  11   4       36.69       46.63     15.59 o 
   7  11   4      330.87      337.13     86.34 o 
  -9  12   4       73.34       56.51     29.28 o 
  -8  12   4      140.39       98.04     30.65 o 
  -7  12   4       46.90       12.13     20.88 o 
  -6  12   4      589.45      565.83     47.71 o 
  -5  12   4     1157.20     1162.60     43.17 o 
  -4  12   4        6.44       11.33     10.82 o 
  -3  12   4       70.87       65.96     25.14 o 
  -2  12   4      191.87      188.44     20.92 o 
  -1  12   4      338.30      342.01     25.96 o 
   0  12   4      323.43      290.13     28.63 o 
   1  12   4       75.53      112.02     41.98 o 
   2  12   4       21.66       17.72     13.57 o 
   3  12   4      164.85      185.77     27.17 o 
   4  12   4      181.34      192.65     24.14 o 
   5  12   4      224.54      243.56     28.00 o 
   6  12   4       56.65       53.15     19.08 o 
  -8  13   4        3.87        7.60     25.23 o 
  -7  13   4       69.79       50.60     24.30 o 
  -6  13   4       12.87       57.48     25.63 o 
  -5  13   4       47.82       32.47     22.70 o 
  -4  13   4       30.93       34.51     13.54 o 
  -3  13   4        0.17       -2.46     11.33 o 
  -2  13   4        3.50        6.13     11.97 o 
  -1  13   4        8.35       22.80     16.64 o 
   0  13   4       21.27        7.13     12.00 o 
   1  13   4        8.14       17.67     13.56 o 
   2  13   4        0.34      -10.07     12.15 o 
   3  13   4       46.30       28.52     14.79 o 
   4  13   4       62.72      126.94     21.39 o 
  -5  14   4       18.12       21.28     22.30 o 
  -4  14   4      127.11      109.99     29.59 o 
  -3  14   4       36.45       31.19     22.43 o 
  -2  14   4       64.31       58.50     16.41 o 
  -1  14   4      110.93       94.09     18.09 o 
   0  14   4      100.37      108.50     19.49 o 
   1  14   4       81.34       89.48     19.46 o 
   2  14   4       29.43        9.24     18.28 o 
 -15   1   5      818.06      846.40     33.42 o 
 -14   1   5      742.34      806.80     26.41 o 
 -13   1   5      207.12      211.59     14.95 o 
 -12   1   5       36.48       27.54      7.89 o 
 -11   1   5        2.77       -2.19      5.53 o 
 -10   1   5       13.70       15.92      5.72 o 
  -9   1   5     2373.84     2333.95     38.65 o 
  -8   1   5     6159.14     5999.07     75.44 o 
  -7   1   5      320.68      332.93      7.93 o 
  -6   1   5        1.11        4.19      4.55 o 
  -5   1   5      181.27      206.76      8.57 o 
  -4   1   5      879.67      976.39     15.28 o 
  -3   1   5     1527.15     1475.18     24.34 o 
  -2   1   5      203.89      161.67      7.58 o 
  -1   1   5       13.74       16.82      2.60 o 
   0   1   5      541.94      566.39      9.63 o 
   1   1   5       98.58      125.40      6.93 o 
   2   1   5      275.59      275.38      9.31 o 
   3   1   5     3237.81     3241.49     36.86 o 
   4   1   5     3932.65     3722.53     47.42 o 
   5   1   5      647.83      694.75     16.68 o 
   6   1   5       93.40      108.22      8.44 o 
   7   1   5      875.07      853.82     49.31 o 
   8   1   5       12.75        5.77      9.54 o 
   9   1   5      287.08      285.32     23.11 o 
  10   1   5      893.89      870.08     38.34 o 
  11   1   5      248.76      296.39     26.50 o 
 -15   2   5       42.28       36.89     11.11 o 
 -14   2   5       54.68       48.82     10.90 o 
 -13   2   5      175.34      170.08     14.07 o 
 -12   2   5      366.48      402.20     21.39 o 
 -11   2   5      209.58      225.23     17.35 o 
 -10   2   5     2220.51     2236.17     39.56 o 
  -9   2   5      210.70      191.27     10.76 o 
  -8   2   5      852.95      796.95     18.86 o 
  -7   2   5     2807.55     2763.51     47.96 o 
  -6   2   5     2457.31     2355.67     34.43 o 
  -5   2   5    12691.39    13087.49    144.80 o 
  -4   2   5     5774.16     5674.71     67.05 o 
  -3   2   5     1762.58     1938.20     35.99 o 
  -2   2   5     2043.91     2157.33     30.80 o 
  -1   2   5     2417.14     2417.84     38.78 o 
   0   2   5     2717.72     2632.52     30.50 o 
   1   2   5     8383.79     8484.74     79.61 o 
   2   2   5     2727.97     2713.84     31.03 o 
   3   2   5      566.41      574.47     13.81 o 
   4   2   5     1123.80     1137.25     21.54 o 
   5   2   5      947.08      946.21     20.22 o 
   6   2   5      840.52      861.80     21.27 o 
   7   2   5       49.48       65.11      8.85 o 
   8   2   5      727.73      755.05     32.94 o 
   9   2   5       24.46       32.20     12.65 o 
  10   2   5       29.25       36.35     14.22 o 
  11   2   5      405.39      389.83     45.38 o 
 -15   3   5        7.15       19.31      9.90 o 
 -14   3   5      281.99      297.70     18.75 o 
 -13   3   5      608.62      643.95     28.46 o 
 -12   3   5       54.88       40.04      8.62 o 
 -11   3   5       26.29       15.79      7.64 o 
 -10   3   5      540.52      548.01     21.21 o 
  -9   3   5        5.61        6.71      4.74 o 
  -8   3   5     1010.75     1019.80     33.68 o 
  -7   3   5      697.99      669.63     27.13 o 
  -6   3   5     1059.10     1137.13     24.70 o 
  -5   3   5     2499.77     2711.57     38.02 o 
  -4   3   5      104.07       59.50     10.11 o 
  -3   3   5        7.24        8.79      2.10 o 
  -2   3   5       41.82       28.79      3.58 o 
  -1   3   5     5302.60     5651.83     68.27 o 
   0   3   5     1605.98     1694.07     31.68 o 
   1   3   5     3151.79     3280.29     44.18 o 
   2   3   5     1727.73     1649.61     31.57 o 
   3   3   5     1545.03     1594.29     28.28 o 
   4   3   5      652.74      654.15     15.96 o 
   5   3   5     1159.28     1106.65     22.72 o 
   6   3   5       24.44       19.79      5.66 o 
   7   3   5        1.58        0.50      5.98 o 
   8   3   5     1020.24     1035.38     32.07 o 
   9   3   5      366.82      334.83     25.04 o 
  10   3   5       74.14      113.39     18.84 o 
  11   3   5        2.40        7.15     13.31 o 
 -15   4   5        3.86       -1.68     19.10 o 
 -14   4   5       42.68       34.80     12.31 o 
 -13   4   5      115.43      104.77     14.96 o 
 -12   4   5        6.52        4.63      8.60 o 
 -11   4   5       84.23       88.57     15.64 o 
 -10   4   5      702.38      708.51     26.67 o 
  -9   4   5       69.56       80.45      9.44 o 
  -8   4   5       70.42       86.00     11.58 o 
  -7   4   5        1.07       -1.77      3.31 o 
  -6   4   5        0.44       -2.86      2.74 o 
  -5   4   5        0.54        2.64      2.86 o 
  -4   4   5      345.38      383.99     23.33 o 
  -3   4   5       99.46      134.54      6.13 o 
  -2   4   5      779.00      773.77     13.46 o 
  -1   4   5     5246.91     5409.80     66.82 o 
   0   4   5      987.28     1041.74     18.47 o 
   1   4   5        0.50        1.61      3.53 o 
   2   4   5      144.65      125.85     15.84 o 
   3   4   5     1204.99     1120.00     23.17 o 
   4   4   5       17.89        9.49      4.16 o 
   5   4   5      345.95      352.46     15.66 o 
   6   4   5      418.38      373.62     14.67 o 
   7   4   5       18.69        8.80      6.64 o 
   8   4   5        0.35        3.47      8.17 o 
   9   4   5       65.45       51.90     11.83 o 
  10   4   5        0.01      -11.97     11.46 o 
 -14   5   5       88.25       66.52     17.75 o 
 -13   5   5      186.24      208.61     19.25 o 
 -12   5   5       42.10       59.62     11.25 o 
 -11   5   5      147.98      153.98     15.18 o 
 -10   5   5      903.18      914.14     33.43 o 
  -9   5   5      695.83      707.47     24.07 o 
  -8   5   5      503.40      498.93     19.56 o 
  -7   5   5      686.65      679.98     22.07 o 
  -6   5   5      765.11      798.19     21.38 o 
  -5   5   5       23.17       17.20      4.29 o 
  -4   5   5     1027.12      983.52     21.72 o 
  -3   5   5     1657.21     1634.13     29.53 o 
  -2   5   5     4224.03     4237.37     94.11 o 
  -1   5   5     7338.20     7329.34     77.43 o 
   0   5   5      249.38      218.88     19.60 o 
   1   5   5      290.20      312.56     14.88 o 
   2   5   5      772.42      737.64     23.06 o 
   3   5   5      518.01      499.82     22.20 o 
   4   5   5     1027.63     1115.67     31.16 o 
   5   5   5      348.62      379.39     19.51 o 
   6   5   5      228.56      248.30     14.15 o 
   7   5   5      195.68      199.93     16.20 o 
   8   5   5      782.92      808.77     29.81 o 
   9   5   5      415.29      402.44     23.74 o 
  10   5   5       97.39       90.17     15.49 o 
 -14   6   5       18.28       28.97     15.29 o 
 -13   6   5       84.20       76.83     17.14 o 
 -12   6   5     1080.48     1177.48     38.09 o 
 -11   6   5     1652.32     1695.45     43.48 o 
 -10   6   5     1158.30     1173.71     33.87 o 
  -9   6   5      147.43      153.46     14.13 o 
  -8   6   5       60.06       42.03      7.81 o 
  -7   6   5      149.33      163.21     11.88 o 
  -6   6   5     1438.70     1460.23     31.77 o 
  -5   6   5     2079.36     2100.80     39.07 o 
  -4   6   5     1378.84     1429.88     30.18 o 
  -3   6   5      361.17      461.80     48.70 o 
  -2   6   5      587.26      631.00     14.78 o 
  -1   6   5      895.90      888.20     29.28 o 
   0   6   5     3466.62     3238.24     68.21 o 
   1   6   5     2561.27     2443.78    107.88 o 
   2   6   5       27.44       25.23      8.85 o 
   3   6   5       22.13       32.88     10.23 o 
   4   6   5      116.68       96.27     14.40 o 
   5   6   5      472.30      492.36     26.64 o 
   6   6   5      785.76      770.60     39.80 o 
   7   6   5     1667.64     1684.00     54.89 o 
   8   6   5      659.67      670.52     37.28 o 
   9   6   5        1.03        1.71     13.89 o 
  10   6   5       88.58      111.66     22.38 o 
 -14   7   5      229.95      306.57     37.29 o 
 -13   7   5       59.37       90.06     19.58 o 
 -12   7   5       35.49       30.80     14.29 o 
 -11   7   5      148.91      123.75     16.57 o 
 -10   7   5       15.38       17.54      9.06 o 
  -9   7   5      200.65      235.40     18.63 o 
  -8   7   5      781.53      790.17     25.52 o 
  -7   7   5      964.10      931.21     36.64 o 
  -6   7   5        0.30       -0.11      4.21 o 
  -5   7   5      784.47      775.13     21.91 o 
  -4   7   5      555.45      565.19     28.37 o 
  -3   7   5     1390.06     1371.23     31.00 o 
  -2   7   5      264.23      267.08     12.73 o 
  -1   7   5      577.27      610.76     36.45 o 
   0   7   5      194.41      172.92     18.79 o 
   1   7   5       68.09       45.59     10.49 o 
   2   7   5      411.56      389.14     34.36 o 
   3   7   5      327.59      280.63     21.39 o 
   4   7   5       67.13       48.71     12.15 o 
   5   7   5      130.37      145.72     18.15 o 
   6   7   5        7.34       33.71     12.26 o 
   7   7   5       52.52       31.57     13.90 o 
   8   7   5       53.11       89.54     18.97 o 
   9   7   5       67.41       57.53     17.94 o 
 -13   8   5        3.22       15.86     28.48 o 
 -12   8   5      286.13      323.85     49.58 o 
 -11   8   5      287.50      193.29     38.69 o 
 -10   8   5       49.05       21.98     14.57 o 
  -9   8   5       79.59       88.74     15.78 o 
  -8   8   5       45.51       56.11     13.08 o 
  -7   8   5      130.67      163.45     27.05 o 
  -6   8   5      796.94      828.34     32.08 o 
  -5   8   5      321.59      327.11     20.32 o 
  -4   8   5       10.20       20.18      7.61 o 
  -3   8   5      182.39      185.51     12.72 o 
  -2   8   5       85.16      102.72     14.05 o 
  -1   8   5        0.25       12.31      8.40 o 
   0   8   5      440.01      458.23     24.04 o 
   1   8   5      152.90      116.71     15.11 o 
   2   8   5      395.20      325.91     37.56 o 
   3   8   5      212.95      171.29     49.00 o 
   4   8   5       43.50       42.57     15.99 o 
   5   8   5       50.90       49.43     34.56 o 
   6   8   5       74.63       65.69     15.88 o 
   7   8   5      161.89      166.72     22.99 o 
   8   8   5       34.81       26.97     15.15 o 
   9   8   5      125.14       98.53     21.89 o 
 -12   9   5       62.61       25.90     27.72 o 
 -11   9   5       82.53       39.27     25.50 o 
 -10   9   5      275.19      312.34     45.49 o 
  -9   9   5      371.10      464.15     30.47 o 
  -8   9   5      383.53      376.19     35.54 o 
  -7   9   5      153.28      134.60     19.70 o 
  -6   9   5        1.31        4.91      9.04 o 
  -5   9   5       69.88       63.89     12.11 o 
  -4   9   5      191.39      211.29     26.15 o 
  -3   9   5     2289.60     2224.63    102.24 o 
  -2   9   5      913.47      795.52     32.18 o 
  -1   9   5     1084.39     1077.25     38.61 o 
   0   9   5      136.07      165.95     18.15 o 
   1   9   5       25.03       26.87     11.77 o 
   2   9   5     1180.00     1164.34     42.18 o 
   3   9   5      326.34      388.92     26.73 o 
   4   9   5      730.56      681.78     34.64 o 
   5   9   5      239.91      215.32     23.57 o 
   6   9   5       92.97      111.15     21.81 o 
   7   9   5        1.78       17.27     13.85 o 
   8   9   5       99.95       99.91     60.24 o 
 -11  10   5      247.22      272.41     46.87 o 
 -10  10   5      213.71      207.02     40.03 o 
  -9  10   5      145.94      131.45     32.74 o 
  -8  10   5       31.25       25.51     12.55 o 
  -7  10   5      292.67      291.03     29.05 o 
  -6  10   5      242.20      248.49     21.23 o 
  -5  10   5      449.79      422.84     24.08 o 
  -4  10   5     1002.01      983.58     37.76 o 
  -3  10   5       28.73       40.39     11.77 o 
  -2  10   5        3.47       -3.84      8.41 o 
  -1  10   5      206.41      209.64     20.68 o 
   0  10   5      280.65      285.44     22.92 o 
   1  10   5      406.51      383.89     26.01 o 
   2  10   5      322.36      323.15     25.39 o 
   3  10   5      144.64      163.94     22.06 o 
   4  10   5      170.39      108.78     18.54 o 
   5  10   5      550.28      516.69     33.56 o 
   6  10   5      668.00      709.54     39.95 o 
   7  10   5      277.68      290.62     30.17 o 
 -10  11   5        0.29        1.02     22.21 o 
  -9  11   5      228.02      247.80     42.03 o 
  -8  11   5        6.70       41.00     23.50 o 
  -7  11   5        0.21        0.43     13.70 o 
  -6  11   5       49.71       36.32     12.82 o 
  -5  11   5       76.61       49.56     13.44 o 
  -4  11   5       22.43       18.41     11.71 o 
  -3  11   5       77.88       81.48     15.23 o 
  -2  11   5      413.96      395.00     26.82 o 
  -1  11   5       52.83       36.59     12.69 o 
   0  11   5      110.13       75.87     15.35 o 
   1  11   5       42.29       63.75     14.86 o 
   2  11   5       22.87        7.46     11.95 o 
   3  11   5       64.60       67.58     16.67 o 
   4  11   5      186.85      175.14     39.45 o 
   5  11   5        5.71       11.68     28.85 o 
   6  11   5       62.83       54.29     18.51 o 
  -9  12   5      109.65      129.85     35.27 o 
  -8  12   5      110.50       80.36     29.10 o 
  -7  12   5       20.25       19.86     21.63 o 
  -6  12   5      159.63      149.62     25.94 o 
  -5  12   5       59.53       60.76     14.88 o 
  -4  12   5       91.83       86.48     16.64 o 
  -3  12   5       24.44       21.32     13.26 o 
  -2  12   5       44.63       30.49     17.68 o 
  -1  12   5      112.45      116.68     42.42 o 
   0  12   5      162.41      154.11     20.81 o 
   1  12   5       87.78       88.89     17.22 o 
   2  12   5       70.07       64.76     21.55 o 
   3  12   5       13.62        1.15     13.19 o 
   4  12   5       29.61       38.18     17.29 o 
   5  12   5       42.73       32.56     17.62 o 
  -6  13   5      142.44      146.64     32.78 o 
  -5  13   5       88.47       67.24     16.15 o 
  -4  13   5      120.27      127.54     23.81 o 
  -3  13   5      377.27      354.01     27.98 o 
  -2  13   5      344.61      365.90     29.10 o 
  -1  13   5      108.33       85.44     17.88 o 
   0  13   5        0.82        0.93     12.77 o 
   1  13   5        0.20       -1.65     12.22 o 
   2  13   5       71.95       64.90     17.53 o 
   3  13   5      251.75      278.27     38.00 o 
  -4  14   5       48.62       56.56     22.10 o 
  -3  14   5        4.45       13.83     13.37 o 
  -2  14   5       49.40       65.97     17.71 o 
  -1  14   5      132.76      159.26     24.03 o 
   0  14   5      189.83      194.48     30.83 o 
 -15   0   6      395.60      379.11     66.70 o 
 -14   0   6      821.63      881.58     39.10 o 
 -13   0   6      103.88       97.90     22.57 o 
 -12   0   6      370.79      350.35     52.73 o 
 -11   0   6       27.51       32.40     22.26 o 
 -10   0   6      675.72      647.26     27.32 o 
  -9   0   6     7949.37     7651.20    182.40 o 
  -8   0   6     1162.00     1223.79     33.69 o 
  -7   0   6      468.13      440.72     13.72 o 
  -6   0   6     7397.09     7427.78    209.48 o 
  -5   0   6     7646.14     7766.85    133.21 o 
  -4   0   6    11560.20    11515.44    188.76 o 
  -3   0   6      165.26      151.96      7.07 o 
  -2   0   6     3637.35     3665.68     56.92 o 
  -1   0   6       28.84       28.09      5.99 o 
   0   0   6     3155.50     3083.73     47.48 o 
   1   0   6     6515.22     6441.50    107.92 o 
   2   0   6     7261.11     7318.01    101.77 o 
   3   0   6      165.77      133.77     18.65 o 
   4   0   6     1229.05     1253.97     37.63 o 
   5   0   6        7.39       10.78      6.95 o 
   6   0   6      551.09      549.18     65.97 o 
   7   0   6      815.24      860.58     47.80 o 
   8   0   6        4.58       -7.15     13.73 o 
   9   0   6      453.50      374.89     36.96 o 
  10   0   6       16.94        4.31     18.12 o 
 -15   1   6        4.31       -6.52      8.76 o 
 -14   1   6      436.79      435.34     27.29 o 
 -13   1   6      450.19      473.22     24.53 o 
 -12   1   6       61.59       57.90      8.97 o 
 -11   1   6      113.67      103.39     10.27 o 
 -10   1   6        3.05        2.34      4.74 o 
  -9   1   6      167.82      172.43     10.17 o 
  -8   1   6     1124.98     1057.34     21.85 o 
  -7   1   6     3875.89     3753.31     45.18 o 
  -6   1   6     2905.02     2950.97     36.90 o 
  -5   1   6      561.71      584.17     19.36 o 
  -4   1   6        1.79        1.90      2.20 o 
  -3   1   6      374.60      314.73      8.59 o 
  -2   1   6      281.46      277.27      7.95 o 
  -1   1   6     1996.56     1955.03     23.01 o 
   0   1   6     2717.88     2733.84     30.67 o 
   1   1   6      172.93      173.83      6.39 o 
   2   1   6      231.76      247.87      7.61 o 
   3   1   6      488.03      497.60     14.60 o 
   4   1   6      484.42      460.65     28.13 o 
   5   1   6     1152.61     1219.83     28.07 o 
   6   1   6       21.67       15.71      6.55 o 
   7   1   6       34.99       36.39     11.23 o 
   8   1   6       41.99       54.94     13.60 o 
   9   1   6        5.36        7.51     11.97 o 
  10   1   6      289.87      291.54     25.87 o 
 -15   2   6        0.58       -5.52      8.75 o 
 -14   2   6      107.52      122.05     13.38 o 
 -13   2   6        8.96        4.55      7.44 o 
 -12   2   6      143.96      137.45     12.28 o 
 -11   2   6       66.21       60.70      8.50 o 
 -10   2   6      311.22      282.93     15.84 o 
  -9   2   6      581.34      597.24     20.28 o 
  -8   2   6      709.08      727.61     21.00 o 
  -7   2   6        6.68        9.83      2.84 o 
  -6   2   6       20.53       10.43      2.86 o 
  -5   2   6       41.27       36.23      3.69 o 
  -4   2   6      579.69      617.53     17.24 o 
  -3   2   6      405.58      437.73     11.61 o 
  -2   2   6      637.35      667.89     17.38 o 
  -1   2   6        1.29        4.55      2.22 o 
   0   2   6      421.42      398.13      8.63 o 
   1   2   6     1415.13     1409.64     19.22 o 
   2   2   6      199.92      207.97      8.51 o 
   3   2   6        0.97        2.94      2.96 o 
   4   2   6        0.06       -2.68      3.06 o 
   5   2   6       15.55       17.25      5.22 o 
   6   2   6      924.69      925.49     22.14 o 
   7   2   6       21.90       17.51     14.37 o 
   8   2   6      113.15      112.86     16.71 o 
   9   2   6        0.04        7.70     11.44 o 
  10   2   6       46.13       54.48     16.55 o 
 -15   3   6        3.09        6.97     11.54 o 
 -14   3   6      385.01      373.08     24.08 o 
 -13   3   6     1727.47     1709.67     45.24 o 
 -12   3   6      291.57      271.14     29.62 o 
 -11   3   6      105.94       99.96     11.94 o 
 -10   3   6       28.26       21.55      6.89 o 
  -9   3   6        6.75        4.03      4.71 o 
  -8   3   6     2018.79     2036.86     39.93 o 
  -7   3   6     3407.86     3237.64     56.78 o 
  -6   3   6     1995.05     2056.18     32.17 o 
  -5   3   6      703.95      771.80     15.99 o 
  -4   3   6      544.85      576.67     17.21 o 
  -3   3   6       61.61       63.88      7.01 o 
  -2   3   6        6.03        4.73      2.58 o 
  -1   3   6     2121.26     2060.03     31.32 o 
   0   3   6     3556.56     3637.08     67.93 o 
   1   3   6       74.13       72.10      9.77 o 
   2   3   6      242.31      252.50      9.78 o 
   3   3   6      156.27      183.83     18.22 o 
   4   3   6      301.78      281.47     11.55 o 
   5   3   6     1843.62     1839.29     32.11 o 
   6   3   6      862.16      846.71     21.53 o 
   7   3   6       81.54       88.03     12.02 o 
   8   3   6      180.91      208.62     20.95 o 
   9   3   6      129.66      143.04     20.48 o 
  10   3   6       94.90       79.94     18.47 o 
 -15   4   6      225.32      236.02     22.13 o 
 -14   4   6        5.32        3.85     10.04 o 
 -13   4   6        0.22        9.40      9.69 o 
 -12   4   6       44.30       38.23     10.28 o 
 -11   4   6     1090.76     1112.36     32.20 o 
 -10   4   6     4062.33     4094.98     70.58 o 
  -9   4   6     2006.77     2009.90     41.65 o 
  -8   4   6       41.12       29.80      8.76 o 
  -7   4   6      117.22       98.96     15.58 o 
  -6   4   6        6.77       10.25      5.54 o 
  -5   4   6      750.41      773.95     21.40 o 
  -4   4   6     4876.47     4922.45     75.19 o 
  -3   4   6     4049.81     4158.27     55.89 o 
  -2   4   6       41.89       46.45      5.15 o 
  -1   4   6      550.42      517.03     13.18 o 
   0   4   6      294.66      278.76     15.50 o 
   1   4   6      264.11      214.96     12.72 o 
   2   4   6     2256.35     2187.96     44.07 o 
   3   4   6     2229.32     2261.52     37.78 o 
   4   4   6       48.16       58.96      6.85 o 
   5   4   6      474.92      446.42     15.43 o 
   6   4   6      363.50      370.50     15.41 o 
   7   4   6      394.33      427.81     21.34 o 
   8   4   6      861.76      880.55     56.44 o 
   9   4   6      546.72      597.64     50.07 o 
  10   4   6       14.68      -20.21     20.48 o 
 -14   5   6        1.12       13.70     14.19 o 
 -13   5   6      152.96      181.04     18.08 o 
 -12   5   6      477.64      494.78     24.84 o 
 -11   5   6      523.50      540.96     37.56 o 
 -10   5   6        0.08        0.53      6.73 o 
  -9   5   6       70.76       97.73     10.85 o 
  -8   5   6       14.33       23.65      9.06 o 
  -7   5   6       12.15        2.84      5.91 o 
  -6   5   6      103.98       97.91     11.82 o 
  -5   5   6      216.15      183.72     14.07 o 
  -4   5   6      428.33      478.60     19.68 o 
  -3   5   6     2440.55     2453.81     38.41 o 
  -2   5   6      705.45      609.79     16.16 o 
  -1   5   6     1055.71     1010.53     26.68 o 
   0   5   6     1460.54     1370.46     32.20 o 
   1   5   6      228.75      224.17     13.68 o 
   2   5   6      153.88      145.09     12.53 o 
   3   5   6      839.90      798.18     26.22 o 
   4   5   6     1152.54     1135.10     50.77 o 
   5   5   6      535.68      544.57     24.11 o 
   6   5   6      162.89      159.81     13.82 o 
   7   5   6      115.30       88.81     15.85 o 
   8   5   6        7.79       42.92     15.26 o 
   9   5   6       18.80       23.50     21.41 o 
 -14   6   6       31.12       -0.27     23.19 o 
 -13   6   6       12.43        0.60     14.32 o 
 -12   6   6       18.65       21.13     13.91 o 
 -11   6   6       74.39       49.56     14.80 o 
 -10   6   6       24.03       27.00     11.78 o 
  -9   6   6       87.89       96.06     15.26 o 
  -8   6   6      104.13       95.52     14.26 o 
  -7   6   6       19.21       34.90     10.71 o 
  -6   6   6        8.92        6.07      6.59 o 
  -5   6   6      346.55      350.59     23.79 o 
  -4   6   6        1.09        1.40      4.88 o 
  -3   6   6      610.08      557.91     21.00 o 
  -2   6   6      655.25      642.71     42.89 o 
  -1   6   6      129.75      122.36     13.14 o 
   0   6   6     1422.23     1434.94     56.64 o 
   1   6   6      173.11      180.01     14.26 o 
   2   6   6      428.16      391.62     24.42 o 
   3   6   6        3.00        0.88      6.91 o 
   4   6   6        7.86       14.56      8.45 o 
   5   6   6      217.38      196.92     23.39 o 
   6   6   6       50.80       26.31     12.93 o 
   7   6   6       75.63       59.53     15.80 o 
   8   6   6        8.70        4.55     13.35 o 
   9   6   6        0.57       -9.34     14.13 o 
 -14   7   6       11.75       10.17     26.03 o 
 -13   7   6      161.21      124.48     37.58 o 
 -12   7   6      352.61      323.42     29.78 o 
 -11   7   6      945.74      970.99     46.11 o 
 -10   7   6      112.86      118.56     18.72 o 
  -9   7   6     1130.17     1100.10     88.38 o 
  -8   7   6      930.19      889.15     35.85 o 
  -7   7   6      474.49      441.66     24.65 o 
  -6   7   6      273.20      270.90     19.44 o 
  -5   7   6     2587.13     2695.58     62.57 o 
  -4   7   6      116.35      108.86     12.62 o 
  -3   7   6      949.90      894.39     24.65 o 
  -2   7   6     4573.43     4712.38     93.84 o 
  -1   7   6      316.96      290.53     20.04 o 
   0   7   6      860.89      855.83     34.23 o 
   1   7   6       13.08       21.19      9.33 o 
   2   7   6      361.51      371.95     23.93 o 
   3   7   6      145.42      164.50     18.12 o 
   4   7   6      358.62      383.14     25.92 o 
   5   7   6      508.43      485.77     29.67 o 
   6   7   6       98.20      131.31     19.45 o 
   7   7   6      178.80      177.33     41.05 o 
   8   7   6       42.46       32.09     16.15 o 
 -13   8   6        6.77       28.12     27.76 o 
 -12   8   6       55.26       82.81     30.92 o 
 -11   8   6      352.52      402.90     32.01 o 
 -10   8   6      761.51      880.60     39.85 o 
  -9   8   6      282.79      315.30     53.95 o 
  -8   8   6       30.67       29.00     11.29 o 
  -7   8   6        4.16        8.38      8.77 o 
  -6   8   6       51.88       43.67     11.42 o 
  -5   8   6      397.06      372.29     51.55 o 
  -4   8   6     4063.31     4089.04     96.06 o 
  -3   8   6     1784.49     1721.43     49.07 o 
  -2   8   6      165.36      138.98     16.27 o 
  -1   8   6        4.15        4.30      8.15 o 
   0   8   6      204.69      174.42     18.06 o 
   1   8   6     2400.27     2381.64     61.80 o 
   2   8   6      393.52      457.52     47.87 o 
   3   8   6      617.20      637.53     31.31 o 
   4   8   6       36.80       37.00     13.24 o 
   5   8   6      106.49       97.82     17.71 o 
   6   8   6      254.31      248.15     31.83 o 
   7   8   6      165.12      195.40     25.32 o 
   8   8   6      157.10      137.58     36.96 o 
 -12   9   6       16.79      -13.99     21.99 o 
 -11   9   6      108.72      141.31     35.81 o 
 -10   9   6       16.14       13.91     14.95 o 
  -9   9   6        2.43       11.83     11.82 o 
  -8   9   6      167.41      181.61     20.50 o 
  -7   9   6      553.95      558.26     41.25 o 
  -6   9   6      195.80      181.46     28.19 o 
  -5   9   6       75.50       84.06     13.57 o 
  -4   9   6      357.15      417.78     25.42 o 
  -3   9   6       13.04       -2.11      8.12 o 
  -2   9   6      110.90      145.29     17.39 o 
  -1   9   6      255.11      247.73     31.96 o 
   0   9   6      429.68      425.05     26.39 o 
   1   9   6        1.11       -4.73      8.24 o 
   2   9   6        3.24       -7.31      8.43 o 
   3   9   6        1.02        2.38      9.63 o 
   4   9   6       14.38       11.50     11.50 o 
   5   9   6      106.22      112.31     19.29 o 
   6   9   6       51.95       43.51     16.53 o 
   7   9   6       67.57       67.68     18.68 o 
 -11  10   6      130.24      130.92     36.56 o 
 -10  10   6      122.49      131.41     34.74 o 
  -9  10   6      111.37      124.26     21.21 o 
  -8  10   6       30.32       32.67     13.13 o 
  -7  10   6      103.19       92.98     20.19 o 
  -6  10   6        1.68        0.21     10.38 o 
  -5  10   6        0.79      -10.42      9.14 o 
  -4  10   6      590.56      576.88     29.48 o 
  -3  10   6       97.76       87.83     14.91 o 
  -2  10   6        3.65        5.90      9.19 o 
  -1  10   6       13.44       12.12     10.08 o 
   0  10   6        3.69        6.40     10.39 o 
   1  10   6      185.18      169.35     20.72 o 
   2  10   6       56.24       61.92     14.76 o 
   3  10   6       50.12       42.45     15.10 o 
   4  10   6        0.39        3.35     12.27 o 
   5  10   6       44.51       46.33     16.79 o 
   6  10   6       37.75       54.98     17.66 o 
 -10  11   6        2.09        2.89     21.99 o 
  -9  11   6       30.48       59.79     27.37 o 
  -8  11   6      333.27      283.21     25.77 o 
  -7  11   6      542.92      513.94     41.09 o 
  -6  11   6      252.90      284.98     32.92 o 
  -5  11   6       53.28       22.62     11.96 o 
  -4  11   6       55.04       38.66     12.99 o 
  -3  11   6      122.60      108.38     19.79 o 
  -2  11   6      217.21      163.70     30.47 o 
  -1  11   6      326.93      340.21     28.30 o 
   0  11   6      194.54      206.58     23.05 o 
   1  11   6       63.76       72.03     15.84 o 
   2  11   6        4.23        0.97     11.62 o 
   3  11   6       90.53       95.61     18.60 o 
   4  11   6      224.21      188.71     24.11 o 
   5  11   6      267.28      311.65     34.58 o 
  -9  12   6       95.39      110.79     32.78 o 
  -7  12   6        1.97       -0.13     14.93 o 
  -6  12   6      153.08      145.21     21.11 o 
  -5  12   6      127.92      122.00     19.18 o 
  -4  12   6       47.50       47.45     14.97 o 
  -3  12   6       80.81       72.49     16.08 o 
  -2  12   6       64.00       35.33     22.48 o 
  -1  12   6       35.62       18.92     13.26 o 
   0  12   6      265.48      244.84     25.21 o 
   1  12   6      426.52      473.70     36.98 o 
   2  12   6      268.06      234.52     26.19 o 
   3  12   6      233.05      250.22     44.60 o 
   4  12   6       82.70      108.95     21.59 o 
  -7  13   6       12.78       10.71     22.88 o 
  -6  13   6      184.70      165.89     22.85 o 
  -5  13   6       84.80      107.43     19.53 o 
  -4  13   6       53.33       47.03     16.34 o 
  -3  13   6        0.53        1.43     11.63 o 
  -2  13   6        7.28       13.12     13.53 o 
  -1  13   6       58.23       45.62     16.27 o 
   0  13   6        4.19       -6.98     12.06 o 
   1  13   6       33.68       32.82     15.14 o 
   2  13   6       50.02       34.02     27.81 o 
 -15   1   7        6.66        9.74      9.47 o 
 -14   1   7       14.43       21.50      9.44 o 
 -13   1   7       24.41       21.05      9.67 o 
 -12   1   7     1054.28     1018.84     27.29 o 
 -11   1   7       50.42       53.25      8.91 o 
 -10   1   7      858.94      841.79     24.82 o 
  -9   1   7      541.31      550.41     19.34 o 
  -8   1   7      185.45      173.22     11.07 o 
  -7   1   7      799.19      767.13     18.93 o 
  -6   1   7     3129.51     3021.41     45.21 o 
  -5   1   7     7863.71     7871.58     97.06 o 
  -4   1   7      197.02      228.41     10.01 o 
  -3   1   7      283.92      266.38      8.54 o 
  -2   1   7        6.02        7.12      3.47 o 
  -1   1   7       94.93      118.72      4.90 o 
   0   1   7     1219.24     1185.23     19.90 o 
   1   1   7     7868.01     7805.33     76.48 o 
   2   1   7      232.44      243.21      9.62 o 
   3   1   7        8.88        4.71      4.72 o 
   4   1   7      155.90      176.15     11.25 o 
   5   1   7        8.03       13.04      6.40 o 
   6   1   7      371.67      386.66     17.62 o 
   7   1   7       33.80       26.50     12.10 o 
   8   1   7      724.35      739.87     33.88 o 
   9   1   7       69.90       76.30     17.60 o 
 -15   2   7      550.07      548.39     35.70 o 
 -14   2   7      525.69      488.44     28.28 o 
 -13   2   7      699.44      680.36     27.28 o 
 -12   2   7        3.09        4.09      9.44 o 
 -11   2   7       14.74       20.71      7.91 o 
 -10   2   7      744.24      744.81     24.07 o 
  -9   2   7     1360.71     1407.72     32.70 o 
  -8   2   7     2656.87     2469.96     45.12 o 
  -7   2   7      811.30      840.70     19.80 o 
  -6   2   7      616.31      606.03     16.45 o 
  -5   2   7       37.82       24.95      4.49 o 
  -4   2   7     2451.44     2382.83     38.18 o 
  -3   2   7     1444.97     1402.61     22.77 o 
  -2   2   7      795.56      776.41     19.45 o 
  -1   2   7      473.38      437.98     12.61 o 
   0   2   7      224.53      224.68     10.63 o 
   1   2   7     1039.51     1043.20     19.11 o 
   2   2   7     3650.06     3598.55     46.70 o 
   3   2   7     4137.94     4083.86     67.79 o 
   4   2   7     1136.22     1145.23     23.53 o 
   5   2   7        5.27        2.39      5.82 o 
   6   2   7       88.23       73.48     10.04 o 
   7   2   7      231.98      264.46     31.90 o 
   8   2   7      225.31      168.32     28.79 o 
   9   2   7      557.51      526.91     45.93 o 
 -15   3   7      116.23      160.64     25.30 o 
 -14   3   7        0.30        6.07     12.87 o 
 -13   3   7      273.83      294.14     27.01 o 
 -12   3   7      199.86      248.78     43.76 o 
 -11   3   7      147.14      115.59     16.86 o 
 -10   3   7      104.88       92.11     14.57 o 
  -9   3   7      259.68      249.72     20.03 o 
  -8   3   7        0.78        1.67      7.19 o 
  -7   3   7     2812.08     2791.56     50.68 o 
  -6   3   7     1874.71     1985.40     39.54 o 
  -5   3   7     1244.72     1302.29     29.57 o 
  -4   3   7      105.92      103.99      8.83 o 
  -3   3   7       40.05       55.16      5.64 o 
  -2   3   7     1677.86     1710.50     28.70 o 
  -1   3   7     1440.62     1409.28     30.92 o 
   0   3   7     1281.62     1243.80     35.66 o 
   1   3   7      139.07      146.72     12.75 o 
   2   3   7       92.81       80.50      9.15 o 
   3   3   7      284.92      274.24     13.93 o 
   4   3   7        4.28       21.61     11.92 o 
   5   3   7      208.51      219.76     14.51 o 
   6   3   7      427.39      435.88     22.99 o 
   7   3   7       75.58       83.07     23.37 o 
   8   3   7        1.99        5.38     16.70 o 
   9   3   7        0.62       -2.04     18.04 o 
 -15   4   7       16.88       31.50     22.79 o 
 -14   4   7       42.28       42.12     16.81 o 
 -13   4   7       89.38       76.15     18.17 o 
 -12   4   7      211.90      220.45     32.41 o 
 -11   4   7       29.19       40.90     12.33 o 
 -10   4   7       64.53       73.49     14.12 o 
  -9   4   7        3.82       -1.04      9.97 o 
  -8   4   7       93.52       63.03     11.81 o 
  -7   4   7       24.83       11.45     12.28 o 
  -6   4   7      171.46      166.11     11.73 o 
  -5   4   7      257.13      283.10     24.12 o 
  -4   4   7      731.73      735.51     21.37 o 
  -3   4   7      274.13      277.24     11.04 o 
  -2   4   7        2.23        1.91      2.82 o 
  -1   4   7      274.11      296.49     14.76 o 
   0   4   7       24.38       28.66      6.44 o 
   1   4   7       23.11       36.03     13.48 o 
   2   4   7      460.23      439.07     22.55 o 
   3   4   7       60.04       62.43      8.98 o 
   4   4   7      113.62      117.16     12.93 o 
   5   4   7        8.99        9.67      7.35 o 
   6   4   7      167.81      157.72     14.95 o 
   7   4   7       54.76       43.45     19.37 o 
   8   4   7       23.27       21.28     21.77 o 
   9   4   7       21.46       20.61     21.86 o 
 -14   5   7        0.20      -12.19     13.86 o 
 -13   5   7      485.25      467.78     34.14 o 
 -12   5   7     1345.37     1405.50     53.05 o 
 -11   5   7      854.79      925.14     40.60 o 
 -10   5   7      380.69      425.01     27.37 o 
  -9   5   7      132.30      144.42     17.44 o 
  -8   5   7      100.65      128.32     20.04 o 
  -7   5   7      680.05      717.02     29.16 o 
  -6   5   7     1765.78     1752.72     46.16 o 
  -5   5   7      670.25      678.33     25.66 o 
  -4   5   7      819.21      843.96     20.39 o 
  -3   5   7      336.06      341.00     12.52 o 
  -2   5   7      532.27      561.24     39.93 o 
  -1   5   7     1914.39     1887.53     47.74 o 
   0   5   7      899.57      875.29     26.07 o 
   1   5   7      239.85      246.85     15.39 o 
   2   5   7        3.74        9.22      7.22 o 
   3   5   7      147.33      150.15     15.08 o 
   4   5   7       80.91       82.69     10.34 o 
   5   5   7      507.41      522.43     22.04 o 
   6   5   7      647.93      639.61     24.06 o 
   7   5   7      305.30      352.10     28.14 o 
   8   5   7       49.45       62.50     24.34 o 
   9   5   7       10.19        1.55     22.43 o 
 -14   6   7      605.56      561.14     64.44 o 
 -13   6   7        2.90        5.45     14.37 o 
 -12   6   7       12.23       20.72     14.45 o 
 -11   6   7       85.44      101.91     40.31 o 
 -10   6   7      158.46      179.91     21.10 o 
  -9   6   7     1188.58     1324.71     52.60 o 
  -8   6   7     1308.72     1409.09     53.64 o 
  -7   6   7        2.72       -1.59      7.34 o 
  -6   6   7        3.90       10.33      7.09 o 
  -5   6   7       45.63       40.49      9.34 o 
  -4   6   7      444.12      431.25     16.86 o 
  -3   6   7     7395.34     7529.66    184.58 o 
  -2   6   7     3244.50     3369.44    102.57 o 
  -1   6   7     1745.55     1788.89     41.19 o 
   0   6   7      392.70      396.39     26.36 o 
   1   6   7        4.43       12.63      7.50 o 
   2   6   7       44.90       45.38      9.43 o 
   3   6   7      235.88      259.46     18.06 o 
   4   6   7     1850.04     1782.72     45.83 o 
   5   6   7      182.62      200.13     18.43 o 
   6   6   7       44.69       49.44     10.81 o 
   7   6   7      181.22      152.95     25.92 o 
   8   6   7      136.73      156.56     23.70 o 
 -13   7   7      181.10      178.77     26.04 o 
 -12   7   7      102.41      115.95     21.62 o 
 -11   7   7      143.97       98.31     18.65 o 
 -10   7   7       53.87       80.50     16.67 o 
  -9   7   7      131.94      107.60     17.04 o 
  -8   7   7        0.38       -5.68     10.55 o 
  -7   7   7        4.29        7.38      8.68 o 
  -6   7   7       16.82       18.62     11.39 o 
  -5   7   7      237.51      275.87     19.22 o 
  -4   7   7      319.60      343.80     22.20 o 
  -3   7   7      221.90      217.72     18.57 o 
  -2   7   7      123.66       91.92     16.46 o 
  -1   7   7       45.00       47.11     11.02 o 
   0   7   7     1170.34     1185.93     39.89 o 
   1   7   7      271.60      299.73     22.05 o 
   2   7   7       58.26       41.85     11.97 o 
   3   7   7        6.34        5.33      9.76 o 
   4   7   7      138.62      102.28     32.36 o 
   5   7   7      234.35      217.63     22.68 o 
   6   7   7      262.65      326.54     23.62 o 
   7   7   7      179.28      201.47     25.08 o 
   8   7   7       14.09        7.30     15.67 o 
 -13   8   7        0.17        9.00     15.81 o 
 -12   8   7        4.37        9.20     14.49 o 
 -11   8   7       26.92       43.33     16.28 o 
 -10   8   7       42.87       48.00     15.00 o 
  -9   8   7        1.70        1.29     10.57 o 
  -8   8   7      279.47      312.47     30.27 o 
  -7   8   7       58.62       51.77     12.50 o 
  -6   8   7        0.02        4.34      9.02 o 
  -5   8   7        3.17       -7.53      7.68 o 
  -4   8   7       35.05       41.58     11.32 o 
  -3   8   7      152.16      169.38     18.02 o 
  -2   8   7      187.94      179.37     21.30 o 
  -1   8   7      233.23      206.15     19.77 o 
   0   8   7      174.75      175.55     28.25 o 
   1   8   7       63.43       48.72     12.79 o 
   2   8   7        0.33        1.30      9.84 o 
   3   8   7       42.53       32.82     12.59 o 
   4   8   7      243.15      189.70     21.69 o 
   5   8   7      149.60      121.52     25.32 o 
   6   8   7       35.61       24.53     14.64 o 
   7   8   7      101.22      146.02     23.49 o 
 -12   9   7      137.81      163.96     24.93 o 
 -11   9   7      301.31      351.63     31.02 o 
 -10   9   7      495.20      502.98     32.93 o 
  -9   9   7       24.48       27.96     14.06 o 
  -8   9   7      269.96      240.56     23.12 o 
  -7   9   7      540.13      527.80     29.33 o 
  -6   9   7       63.44       92.22     20.39 o 
  -5   9   7      132.40      119.40     16.72 o 
  -4   9   7      489.87      477.83     27.96 o 
  -3   9   7        0.09        2.90      8.58 o 
  -2   9   7      111.85      119.28     17.26 o 
  -1   9   7      607.26      597.35     60.77 o 
   0   9   7      907.71      936.10     38.04 o 
   1   9   7      173.25      148.48     35.25 o 
   2   9   7      113.19      148.03     19.82 o 
   3   9   7      157.03      156.83     20.48 o 
   4   9   7      114.43       99.62     23.12 o 
   5   9   7      538.32      517.57     71.06 o 
   6   9   7      375.37      394.09     32.28 o 
 -11  10   7       10.47       -6.49     23.86 o 
 -10  10   7      247.50      260.82     35.89 o 
  -9  10   7     1145.02     1127.70    104.33 o 
  -8  10   7      503.01      489.60     30.63 o 
  -7  10   7      177.37      165.48     26.52 o 
  -6  10   7       16.76       11.35     11.84 o 
  -5  10   7      259.30      283.18     23.94 o 
  -4  10   7      589.82      563.42     30.65 o 
  -3  10   7      677.67      647.17     47.18 o 
  -2  10   7      136.49      169.23     26.30 o 
  -1  10   7      108.27      104.39     19.48 o 
   0  10   7        0.11       -6.34     10.13 o 
   1  10   7      111.22      102.93     17.26 o 
   2  10   7      538.91      488.75     60.31 o 
   3  10   7       89.56       85.62     17.90 o 
   4  10   7      145.02      122.08     20.57 o 
   5  10   7       86.91       93.96     20.18 o 
 -10  11   7        1.60      -12.79     22.83 o 
  -9  11   7        4.63       -2.33     13.14 o 
  -8  11   7       27.08       55.26     20.70 o 
  -7  11   7        4.13       -5.95     13.68 o 
  -6  11   7       46.23       52.86     14.99 o 
  -5  11   7       66.27       54.45     14.75 o 
  -4  11   7       14.20        5.46     13.06 o 
  -3  11   7        0.54       -0.71     10.43 o 
  -2  11   7        2.64       -7.23     11.53 o 
  -1  11   7       10.70        1.62     11.49 o 
   0  11   7      129.87      137.93     20.83 o 
   1  11   7      123.48      122.18     20.43 o 
   2  11   7       56.94       62.70     28.50 o 
   3  11   7       76.38       85.92     18.98 o 
   4  11   7       10.23       13.01     14.32 o 
  -8  12   7       30.08        8.35     17.10 o 
  -7  12   7       30.38       17.96     13.46 o 
  -6  12   7        3.65        1.74     13.79 o 
  -5  12   7       12.99       11.52     12.24 o 
  -4  12   7       70.89       41.34     22.52 o 
  -3  12   7      129.40      123.27     24.83 o 
  -2  12   7      129.11      107.54     18.87 o 
  -1  12   7      101.65      128.11     20.23 o 
   0  12   7       34.01       13.95     15.08 o 
   1  12   7       10.81       17.21     14.14 o 
   2  12   7       91.67       83.34     19.22 o 
  -6  13   7      236.34      257.04     27.06 o 
  -5  13   7      254.64      282.59     27.86 o 
  -4  13   7       72.51       91.20     19.02 o 
  -3  13   7        5.31       -4.91     11.96 o 
  -2  13   7       30.06       16.92     15.42 o 
  -1  13   7      127.27       62.20     17.92 o 
   0  13   7      194.86      167.37     33.43 o 
 -15   0   8      270.47      314.92     43.31 o 
 -14   0   8     1169.67     1090.03     65.84 o 
 -13   0   8      595.13      564.01     31.21 o 
 -12   0   8       13.53        7.70      9.65 o 
 -11   0   8      849.66      823.79     32.34 o 
 -10   0   8       35.10       15.33     13.77 o 
  -9   0   8     2684.78     2523.10     88.09 o 
  -8   0   8     4622.81     4312.05    124.83 o 
  -7   0   8      571.26      539.69     22.64 o 
  -6   0   8     1042.96     1065.70     40.25 o 
  -5   0   8       37.54       27.38     17.75 o 
  -4   0   8      398.92      369.47     18.07 o 
  -3   0   8     1255.48     1333.69     37.60 o 
  -2   0   8     2641.61     2392.92     55.11 o 
  -1   0   8     1288.82     1232.92     35.45 o 
   0   0   8      400.67      432.43     34.52 o 
   1   0   8       48.30       70.93      9.76 o 
   2   0   8       63.52       80.85     20.61 o 
   3   0   8      848.89      815.45     52.78 o 
   4   0   8     1466.27     1641.82     78.10 o 
   5   0   8     1169.16     1257.29     66.95 o 
   6   0   8       99.86       75.03     24.21 o 
 -15   1   8       70.16       88.43     19.95 o 
 -14   1   8       77.68       57.57     16.37 o 
 -13   1   8       82.86       85.59     17.56 o 
 -12   1   8      201.87      203.98     21.62 o 
 -11   1   8     1121.52     1053.94     40.60 o 
 -10   1   8      627.27      588.17     28.40 o 
  -9   1   8     1517.50     1419.18     43.71 o 
  -8   1   8        8.17        3.79     10.44 o 
  -7   1   8       79.80      104.95     18.58 o 
  -6   1   8       86.37      100.10      8.07 o 
  -5   1   8      415.35      403.84     13.58 o 
  -4   1   8     1588.33     1590.98     25.19 o 
  -3   1   8      155.72      150.15      8.92 o 
  -2   1   8        1.46        7.98      2.82 o 
  -1   1   8       79.50       89.38      6.37 o 
   0   1   8      443.36      427.89     13.91 o 
   1   1   8     1084.67     1055.34     27.09 o 
   2   1   8     1611.79     1583.44     37.43 o 
   3   1   8      289.45      325.28     17.49 o 
   4   1   8        0.15        0.79      7.40 o 
   5   1   8      291.92      287.18     18.95 o 
   6   1   8      341.20      363.48     21.94 o 
   7   1   8       52.12       42.38     19.32 o 
 -15   2   8       93.68       59.83     17.80 o 
 -14   2   8       70.56       78.57     17.64 o 
 -13   2   8      111.31       92.75     17.30 o 
 -12   2   8       12.31       19.30     19.15 o 
 -11   2   8      608.01      589.94     30.14 o 
 -10   2   8      420.67      394.73     26.50 o 
  -9   2   8     2053.83     2055.09    110.77 o 
  -8   2   8      128.29      128.86     12.79 o 
  -7   2   8        2.91        3.58      3.86 o 
  -6   2   8      927.01      919.93     21.86 o 
  -5   2   8       61.51       54.09      7.92 o 
  -4   2   8       59.58       58.06      5.92 o 
  -3   2   8      162.25      184.57      9.16 o 
  -2   2   8      493.75      527.08     14.52 o 
  -1   2   8       59.61       70.45      6.88 o 
   0   2   8      146.89      164.06     10.03 o 
   1   2   8       19.85       21.19      5.30 o 
   2   2   8       60.28       54.92      7.31 o 
   3   2   8       29.03       37.97      6.82 o 
   4   2   8      224.14      245.10     20.56 o 
   5   2   8        2.32        3.49      7.95 o 
   6   2   8       66.67       42.66     11.35 o 
   7   2   8        8.30       12.35     17.19 o 
   8   2   8       96.09      103.77     27.50 o 
 -15   3   8       19.26       17.18     14.97 o 
 -14   3   8       11.30        4.88     12.70 o 
 -13   3   8       38.31       16.23     12.23 o 
 -12   3   8        7.37       11.86     10.83 o 
 -11   3   8       84.94       86.05     23.39 o 
 -10   3   8      602.96      623.58     34.07 o 
  -9   3   8     1069.75     1066.98     38.09 o 
  -8   3   8      180.73      170.24     13.32 o 
  -7   3   8      563.35      580.07     17.70 o 
  -6   3   8     1382.37     1445.10     29.53 o 
  -5   3   8     3040.19     3004.19     53.46 o 
  -4   3   8     3833.90     3917.65     54.72 o 
  -3   3   8     1225.14     1201.15     28.02 o 
  -2   3   8      350.89      360.59     13.63 o 
  -1   3   8      387.85      396.62     19.33 o 
   0   3   8      558.46      545.64     17.41 o 
   1   3   8      780.87      748.15     21.03 o 
   2   3   8      990.87     1077.27     26.43 o 
   3   3   8      147.10      150.00     12.16 o 
   4   3   8      106.87      120.42     20.73 o 
   5   3   8        2.26        7.51      8.55 o 
   6   3   8       73.92       90.82     14.08 o 
   7   3   8      139.62      188.54     31.19 o 
   8   3   8       66.75       40.20     23.68 o 
 -15   4   8       51.90       58.06     27.23 o 
 -14   4   8      267.12      254.09     29.44 o 
 -13   4   8      791.69      758.69     52.42 o 
 -12   4   8      293.11      325.93     55.17 o 
 -11   4   8        3.07       -0.20      9.56 o 
 -10   4   8        4.15       -2.68     10.06 o 
  -9   4   8        4.06       -0.22     12.02 o 
  -8   4   8      814.53      793.98     43.65 o 
  -7   4   8     1570.84     1524.77     35.90 o 
  -6   4   8      724.83      708.05     31.24 o 
  -5   4   8      207.90      185.47     18.76 o 
  -4   4   8      205.02      196.73     10.63 o 
  -3   4   8     2646.33     2618.99     49.43 o 
  -2   4   8     2603.42     2710.59     51.01 o 
  -1   4   8     1235.34     1248.50     37.99 o 
   0   4   8     1239.72     1220.25     35.20 o 
   1   4   8       79.31       97.26      9.75 o 
   2   4   8       36.73       29.89      8.59 o 
   3   4   8      636.74      660.31     29.53 o 
   4   4   8     1099.89     1160.22     34.85 o 
   5   4   8     1434.36     1474.61     43.84 o 
   6   4   8      223.22      215.01     19.26 o 
   7   4   8        1.22       16.48     17.90 o 
   8   4   8      103.75       79.83     27.19 o 
 -14   5   8      183.85      171.09     25.61 o 
 -13   5   8       22.23        1.73     13.84 o 
 -12   5   8      660.06      708.57     39.20 o 
 -11   5   8      546.39      562.98     31.50 o 
 -10   5   8        1.67       10.96      9.99 o 
  -9   5   8        2.21        6.30      9.86 o 
  -8   5   8      646.49      665.29     29.54 o 
  -7   5   8       62.98       57.15     11.61 o 
  -6   5   8     1026.32      983.98     27.68 o 
  -5   5   8     3266.15     3335.43     59.79 o 
  -4   5   8      882.55      849.53     25.73 o 
  -3   5   8       21.82       35.05      7.63 o 
  -2   5   8       12.53       19.04      8.35 o 
  -1   5   8      989.77     1025.31     29.35 o 
   0   5   8       42.44       68.87     10.57 o 
   1   5   8      605.11      663.81     24.39 o 
   2   5   8      128.27      135.84     17.19 o 
   3   5   8        0.56       -2.93      6.24 o 
   4   5   8        2.26       -6.19      6.79 o 
   5   5   8        0.91       -2.50      7.29 o 
   6   5   8       68.38       82.50     12.51 o 
   7   5   8      333.41      330.51     39.40 o 
   8   5   8       48.20       39.05     24.03 o 
 -14   6   8        3.35       11.04     19.44 o 
 -13   6   8      113.57      125.30     61.19 o 
 -12   6   8       62.38       66.28     22.50 o 
 -11   6   8        5.65       -1.71     12.17 o 
 -10   6   8      409.93      413.13     30.27 o 
  -9   6   8       48.65       37.64     12.69 o 
  -8   6   8        1.00      -11.95     10.62 o 
  -7   6   8       47.73       53.20     12.68 o 
  -6   6   8      202.49      224.91     17.59 o 
  -5   6   8       84.55       70.00     13.55 o 
  -4   6   8      692.90      718.02     24.61 o 
  -3   6   8       45.88       37.07      8.79 o 
  -2   6   8        3.39        2.06      6.61 o 
  -1   6   8       44.78       35.01      8.73 o 
   0   6   8      260.58      268.58     17.70 o 
   1   6   8      128.70      113.33     13.18 o 
   2   6   8      184.61      135.07     14.51 o 
   3   6   8       48.41       44.31     13.49 o 
   4   6   8       28.92       16.72      8.64 o 
   5   6   8       42.61       33.27      9.79 o 
   6   6   8       28.79       32.68     10.49 o 
   7   6   8        9.55       38.60     23.68 o 
 -13   7   8        6.64        4.34     15.26 o 
 -12   7   8      363.59      354.50     31.01 o 
 -11   7   8      948.83      985.40     44.10 o 
 -10   7   8      254.85      296.13     73.99 o 
  -9   7   8      371.21      423.56     28.43 o 
  -8   7   8      394.94      398.04     26.88 o 
  -7   7   8       49.60       47.04     15.55 o 
  -6   7   8      448.68      497.45     28.16 o 
  -5   7   8      660.66      716.68     31.27 o 
  -4   7   8     1257.25     1254.26     59.51 o 
  -3   7   8        2.16        4.23      7.70 o 
  -2   7   8       16.62       28.38      9.95 o 
  -1   7   8      514.66      525.09     26.68 o 
   0   7   8      653.66      654.99     26.11 o 
   1   7   8      984.99      993.77     36.46 o 
   2   7   8       66.85       76.19     12.51 o 
   3   7   8       68.68       62.22     14.15 o 
   4   7   8        0.21       -6.33     11.03 o 
   5   7   8        0.29       10.67     10.09 o 
   6   7   8      128.51      133.02     18.01 o 
   7   7   8      422.76      433.57     34.46 o 
 -13   8   8      489.78      417.36     35.56 o 
 -12   8   8      160.59      165.94     83.14 o 
 -11   8   8       13.55       10.16     16.81 o 
 -10   8   8       57.74       38.96     15.25 o 
  -9   8   8      481.45      509.63     31.49 o 
  -8   8   8     1061.53     1048.37     41.30 o 
  -7   8   8      790.24      794.79     56.11 o 
  -6   8   8       92.27      113.50     22.79 o 
  -5   8   8      211.48      199.57     19.87 o 
  -4   8   8      313.09      253.35     21.63 o 
  -3   8   8       27.66       26.00     10.89 o 
  -2   8   8      471.16      419.65     71.43 o 
  -1   8   8     1025.28     1026.10     39.30 o 
   0   8   8      764.17      693.58     32.81 o 
   1   8   8       26.79       21.22     13.90 o 
   2   8   8       19.34       36.36     12.85 o 
   3   8   8      236.71      174.20     21.16 o 
   4   8   8      259.04      295.35     26.42 o 
   5   8   8      180.65      193.26     72.37 o 
   6   8   8       61.15       53.96     14.39 o 
 -12   9   8       10.37      -14.70     14.77 o 
 -11   9   8        4.81       12.38     14.31 o 
 -10   9   8      347.43      331.23     28.74 o 
  -9   9   8       68.64       79.77     27.61 o 
  -8   9   8        4.06       -5.04     10.52 o 
  -7   9   8       31.36       54.11     19.37 o 
  -6   9   8        7.82        4.68     10.30 o 
  -5   9   8       32.41       15.90     10.61 o 
  -4   9   8      135.52      123.18     17.56 o 
  -3   9   8       88.00       77.07     14.84 o 
  -2   9   8       23.29       21.24     11.14 o 
  -1   9   8       49.00       43.42     12.61 o 
   0   9   8       30.79       31.81     12.21 o 
   1   9   8      506.82      454.43     29.67 o 
   2   9   8       15.82       12.69     12.15 o 
   3   9   8       91.50       84.35     21.70 o 
   4   9   8        1.42        8.07     12.70 o 
   5   9   8       28.07       24.51     15.10 o 
 -11  10   8        2.28      -18.40     14.12 o 
 -10  10   8       73.87       81.21     18.74 o 
  -9  10   8        1.19        7.86     12.81 o 
  -8  10   8        0.58       -5.11     13.42 o 
  -7  10   8      117.81      113.77     24.39 o 
  -6  10   8       43.15       36.56     16.59 o 
  -5  10   8        2.80      -14.42      9.62 o 
  -4  10   8      253.70      209.19     22.35 o 
  -3  10   8       44.45       64.29     14.70 o 
  -2  10   8       37.91       30.35     16.55 o 
  -1  10   8      164.21      137.94     20.13 o 
   0  10   8      279.21      252.39     24.45 o 
   1  10   8        2.43       19.20     12.36 o 
   2  10   8       36.25       14.21     12.80 o 
   3  10   8       12.36       19.30     14.13 o 
   4  10   8       10.48        4.98     12.88 o 
  -9  11   8      218.54      190.49     32.07 o 
  -8  11   8       65.11       80.32     23.23 o 
  -7  11   8       34.15       39.60     14.81 o 
  -6  11   8      128.92      114.33     24.50 o 
  -5  11   8      120.56      114.20     37.72 o 
  -4  11   8      292.98      252.47     24.86 o 
  -3  11   8      315.34      349.44     28.17 o 
  -2  11   8       36.05       29.69     14.23 o 
  -1  11   8       40.85       34.80     14.45 o 
   0  11   8      336.57      352.01     50.71 o 
   1  11   8      434.54      361.00     41.38 o 
   2  11   8      166.82      133.99     22.43 o 
   3  11   8       73.54       77.88     18.85 o 
  -8  12   8      561.10      594.73     36.93 o 
  -7  12   8      110.21      134.63     20.82 o 
  -6  12   8       43.49       62.36     16.92 o 
  -5  12   8       56.87       55.74     16.87 o 
  -4  12   8        7.45        4.29     13.26 o 
  -3  12   8      122.45       93.02     18.69 o 
  -2  12   8      477.86      539.63     35.24 o 
  -1  12   8      257.88      223.97     25.58 o 
   0  12   8       67.34       67.77     18.20 o 
   1  12   8       28.14       45.01     17.25 o 
 -15   1   9      231.56      237.59     45.11 o 
 -14   1   9      356.65      337.31     29.76 o 
 -13   1   9      249.90      270.73     35.21 o 
 -12   1   9       30.79       11.88     10.29 o 
 -11   1   9       21.34       29.38     14.26 o 
 -10   1   9      316.51      330.50     31.36 o 
  -9   1   9      324.46      292.31     21.79 o 
  -8   1   9     1622.69     1625.11     32.03 o 
  -7   1   9      670.86      652.72     18.93 o 
  -6   1   9       32.34       27.71      8.50 o 
  -5   1   9      738.29      740.45     19.84 o 
  -4   1   9      388.98      378.35     13.88 o 
  -3   1   9      903.98      924.75     22.39 o 
  -2   1   9     1725.19     1805.03     33.68 o 
  -1   1   9      381.77      376.87     17.94 o 
   0   1   9      530.21      526.96     21.97 o 
   1   1   9     2139.95     2136.14     65.07 o 
   2   1   9      475.97      512.94     31.38 o 
   3   1   9      190.96      174.22     21.49 o 
   4   1   9      152.52      146.94     20.69 o 
   5   1   9       35.73       34.19     13.66 o 
   6   1   9       15.60       -1.11     12.66 o 
 -15   2   9       67.91       56.85     17.68 o 
 -14   2   9      106.47       87.22     19.13 o 
 -13   2   9     1049.34      987.05     46.31 o 
 -12   2   9      954.65      877.67     44.05 o 
 -11   2   9        6.05       11.72     10.32 o 
 -10   2   9      669.59      621.83     30.02 o 
  -9   2   9       36.99       54.30     11.83 o 
  -8   2   9      642.38      694.81     19.92 o 
  -7   2   9     3144.44     3015.41     48.96 o 
  -6   2   9     1638.80     1591.05     31.90 o 
  -5   2   9      745.15      769.07     20.77 o 
  -4   2   9       10.66        7.85      3.93 o 
  -3   2   9       76.07       78.43     15.90 o 
  -2   2   9      520.88      554.33     23.69 o 
  -1   2   9     1661.06     1682.89     40.61 o 
   0   2   9     1422.46     1403.94     36.73 o 
   1   2   9     1168.06     1156.43     34.59 o 
   2   2   9       30.77       20.12     11.48 o 
   3   2   9      102.47       95.50     20.35 o 
   4   2   9       73.80       82.51     16.51 o 
   5   2   9      805.83      886.51     42.44 o 
   6   2   9      746.95      785.98     43.94 o 
 -15   3   9      112.39      114.04     22.25 o 
 -14   3   9       59.70       51.54     22.70 o 
 -13   3   9        0.59      -14.39     11.09 o 
 -12   3   9       10.82       -9.67     18.35 o 
 -11   3   9      412.88      400.71     38.20 o 
 -10   3   9      194.63      189.54     25.26 o 
  -9   3   9      816.88      819.93     33.87 o 
  -8   3   9      246.14      247.23     15.98 o 
  -7   3   9      463.23      436.45     18.05 o 
  -6   3   9      484.58      477.85     25.81 o 
  -5   3   9        1.50        2.09      3.78 o 
  -4   3   9     3122.79     3142.68     43.88 o 
  -3   3   9      889.68      927.69     38.02 o 
  -2   3   9      248.35      250.88     12.86 o 
  -1   3   9       22.72       12.99      5.46 o 
   0   3   9      164.37      160.36     11.45 o 
   1   3   9       59.97       43.00      9.08 o 
   2   3   9      596.20      616.91     32.83 o 
   3   3   9      182.14      190.68     16.98 o 
   4   3   9       85.79       96.45     13.98 o 
   5   3   9       75.28       65.54     16.90 o 
   6   3   9       16.30       20.11     14.22 o 
 -14   4   9        0.14      -14.34     12.79 o 
 -13   4   9      230.11      293.36     66.15 o 
 -12   4   9       23.43       17.37     12.14 o 
 -11   4   9       16.27       16.79     11.05 o 
 -10   4   9       97.47       93.99     16.18 o 
  -9   4   9       12.66        1.79      8.60 o 
  -8   4   9      154.35      190.15     15.20 o 
  -7   4   9      141.99      145.52     12.65 o 
  -6   4   9       44.77       44.22      8.86 o 
  -5   4   9        5.28        3.30      4.51 o 
  -4   4   9        2.74       -1.35      6.57 o 
  -3   4   9     2015.49     2105.61     43.97 o 
  -2   4   9        3.76        9.89      5.77 o 
  -1   4   9        6.17        9.72      5.13 o 
   0   4   9       70.60       60.88     14.14 o 
   1   4   9      157.40      156.82     12.52 o 
   2   4   9      267.35      269.22     15.78 o 
   3   4   9       61.20       59.99     10.09 o 
   4   4   9      125.50       95.18     14.47 o 
   5   4   9       10.93       11.52     10.32 o 
   6   4   9       51.13       66.26     14.28 o 
 -14   5   9      235.14      220.81     29.07 o 
 -13   5   9       94.56       54.68     17.86 o 
 -12   5   9       20.69        3.20     11.83 o 
 -11   5   9       83.61       83.04     27.50 o 
 -10   5   9      347.63      350.17     40.98 o 
  -9   5   9      370.11      486.91     28.79 o 
  -8   5   9      474.29      419.93     45.69 o 
  -7   5   9      109.97       91.58     11.40 o 
  -6   5   9        8.67        2.31      5.68 o 
  -5   5   9      376.19      371.62     24.01 o 
  -4   5   9      815.03      883.89     33.13 o 
  -3   5   9     2006.45     1999.03     44.13 o 
  -2   5   9       36.60       35.08      9.04 o 
  -1   5   9      487.22      462.00     20.44 o 
   0   5   9        2.30        1.18      6.94 o 
   1   5   9      210.20      206.27     14.66 o 
   2   5   9     1032.92     1077.94     30.03 o 
   3   5   9      524.04      586.64     34.52 o 
   4   5   9      371.71      338.42     19.42 o 
   5   5   9       75.67       68.55     14.62 o 
   6   5   9        3.14        5.14     10.98 o 
 -14   6   9       65.29       77.78     22.01 o 
 -13   6   9      124.04       74.30     19.76 o 
 -12   6   9      494.10      429.42     33.18 o 
 -11   6   9      747.41      825.35     39.98 o 
 -10   6   9      168.09      180.66     21.43 o 
  -9   6   9        0.12        2.87      9.53 o 
  -8   6   9      494.78      503.38     27.30 o 
  -7   6   9      444.12      515.13     26.35 o 
  -6   6   9      420.17      418.91     42.91 o 
  -5   6   9     1465.43     1505.05     57.84 o 
  -4   6   9      657.23      662.27     37.64 o 
  -3   6   9      255.84      217.93     16.36 o 
  -2   6   9      577.66      566.63     23.47 o 
  -1   6   9      381.85      372.64     20.26 o 
   0   6   9      438.49      430.29     23.95 o 
   1   6   9      266.30      293.34     19.44 o 
   2   6   9      158.65      187.66     15.25 o 
   3   6   9       71.27       77.95     12.31 o 
   4   6   9      696.69      726.50     27.03 o 
   5   6   9      473.01      499.09     24.25 o 
   6   6   9      200.43      211.87     21.90 o 
 -13   7   9      142.40      103.89     22.19 o 
 -12   7   9       12.44        3.98     13.65 o 
 -11   7   9       92.44      115.30     20.26 o 
 -10   7   9      201.33      182.70     22.41 o 
  -9   7   9      122.80      115.98     18.40 o 
  -8   7   9        3.69       14.44     11.01 o 
  -7   7   9       24.12       19.36     10.75 o 
  -6   7   9       63.86       55.58     15.53 o 
  -5   7   9      246.92      276.91     31.19 o 
  -4   7   9      307.61      312.28     47.13 o 
  -3   7   9       96.70      104.10     27.99 o 
  -2   7   9       51.88       52.77     10.87 o 
  -1   7   9      129.32       94.18     13.09 o 
   0   7   9        1.91        0.97      7.81 o 
   1   7   9       70.81       70.19     12.67 o 
   2   7   9      406.79      417.06     23.86 o 
   3   7   9      107.76      106.94     14.99 o 
   4   7   9       14.93       14.58      9.51 o 
   5   7   9        3.01        4.95     10.35 o 
 -12   8   9       51.10       27.96     19.37 o 
 -11   8   9       91.18      101.41     23.41 o 
 -10   8   9       48.25       38.82     14.52 o 
  -9   8   9        0.23        7.50     14.66 o 
  -8   8   9        4.21        1.45     10.53 o 
  -7   8   9       12.81       14.93     14.62 o 
  -6   8   9       67.81       64.11     14.43 o 
  -5   8   9      168.85      141.09     18.31 o 
  -4   8   9        2.40        0.53     12.97 o 
  -3   8   9      201.92      181.79     19.95 o 
  -2   8   9      154.13      157.09     19.25 o 
  -1   8   9       29.26       15.73     11.16 o 
   0   8   9        3.72        1.64      9.85 o 
   1   8   9      220.62      178.82     21.47 o 
   2   8   9       52.75       51.29     15.11 o 
   3   8   9       12.70       25.16     15.39 o 
   4   8   9       40.59       47.43     13.50 o 
   5   8   9        1.87       -2.86     11.07 o 
 -11   9   9      166.44      166.48     33.38 o 
 -10   9   9      469.12      458.91     32.95 o 
  -9   9   9      571.59      614.65     46.73 o 
  -8   9   9      361.50      340.11     37.45 o 
  -7   9   9      124.19      153.28     20.54 o 
  -6   9   9       25.24       10.91     11.89 o 
  -5   9   9      201.38      215.42     22.25 o 
  -4   9   9      611.35      673.61     33.73 o 
  -3   9   9      744.63      790.36     36.55 o 
  -2   9   9      446.42      418.44     28.69 o 
  -1   9   9      137.42      106.91     18.01 o 
   0   9   9       25.84       10.70     11.91 o 
   1   9   9       18.02       32.68     18.86 o 
   2   9   9      130.51      122.07     20.22 o 
   3   9   9      293.43      303.23     28.62 o 
   4   9   9       57.19       44.91     16.32 o 
 -10  10   9       82.42       68.37     24.34 o 
  -9  10   9       24.75        7.29     15.95 o 
  -8  10   9       28.82       21.10     16.97 o 
  -7  10   9      330.64      334.31     27.74 o 
  -6  10   9      130.34      161.43     21.00 o 
  -5  10   9      118.23      110.03     18.12 o 
  -4  10   9       23.12       21.43     12.90 o 
  -3  10   9        9.11        8.88     12.40 o 
  -2  10   9      142.18      140.21     37.54 o 
  -1  10   9      526.53      598.06     35.29 o 
   0  10   9      758.32      810.95     39.58 o 
   1  10   9       20.94       20.86     13.78 o 
   2  10   9       17.94       22.89     14.43 o 
   3  10   9        1.36        5.49     14.24 o 
  -9  11   9      135.29      123.63     28.65 o 
  -8  11   9       11.97       13.10     13.77 o 
  -7  11   9       36.70       30.10     14.76 o 
  -6  11   9       31.62       34.31     14.28 o 
  -5  11   9       12.00       25.24     13.72 o 
  -4  11   9        0.29       -5.70     11.10 o 
  -3  11   9       49.90       58.92     17.47 o 
  -2  11   9       23.96        6.69     13.63 o 
  -1  11   9        5.42        5.03     14.22 o 
   0  11   9       14.87       15.20     13.62 o 
   1  11   9       25.11       23.68     15.23 o 
  -6  12   9       13.00       27.20     15.66 o 
  -5  12   9       10.51        3.73     13.83 o 
  -4  12   9        0.26       -4.03     12.16 o 
  -3  12   9        0.41        4.67     14.06 o 
  -2  12   9        5.27        0.83     25.92 o 
  -1  12   9       11.55       10.70     14.97 o 
 -15   0  10       22.69       30.79     24.39 o 
 -14   0  10      161.37       90.71     26.97 o 
 -13   0  10        3.64       -7.86     15.42 o 
 -12   0  10     1350.48     1233.52     66.55 o 
 -11   0  10     1916.40     1658.12     75.43 o 
 -10   0  10      332.81      362.06     35.98 o 
  -9   0  10       16.46       17.24     13.99 o 
  -8   0  10       39.54       38.40      9.09 o 
  -7   0  10       50.41       35.91     17.50 o 
  -6   0  10     1058.93     1048.64     36.51 o 
  -5   0  10     3819.56     3709.32     81.84 o 
  -4   0  10     1244.59     1242.18     39.66 o 
  -3   0  10      396.66      365.14     21.02 o 
  -2   0  10       21.00       22.30      7.15 o 
  -1   0  10        5.93        6.09     12.88 o 
   0   0  10      583.79      507.63     46.42 o 
   1   0  10     1237.73     1172.84     68.63 o 
   2   0  10      723.67      763.69     55.89 o 
   3   0  10       28.32       27.28     20.17 o 
   4   0  10        0.45        5.95     16.79 o 
   5   0  10        3.16       10.44     17.33 o 
   6   0  10      175.84      198.97     36.47 o 
 -15   1  10        3.70       -1.15     14.58 o 
 -14   1  10       95.68       78.92     18.78 o 
 -13   1  10      493.20      529.88     51.40 o 
 -12   1  10      165.56      172.34     43.69 o 
 -11   1  10      162.30      139.37     29.05 o 
 -10   1  10       98.24      144.69     21.57 o 
  -9   1  10      150.94      204.52     42.18 o 
  -8   1  10      198.82      214.32     12.69 o 
  -7   1  10       13.67        9.91      4.60 o 
  -6   1  10       87.39       99.53     12.34 o 
  -5   1  10       69.30       58.17      7.70 o 
  -4   1  10      666.28      628.53     19.42 o 
  -3   1  10     1669.44     1597.99     32.48 o 
  -2   1  10      740.59      718.57     25.39 o 
  -1   1  10      116.46      122.63     19.14 o 
   0   1  10      556.86      548.43     33.06 o 
   1   1  10       61.23       48.70     13.72 o 
   2   1  10       21.01       12.22     10.69 o 
   3   1  10      404.10      385.25     69.70 o 
   4   1  10      488.90      447.68     33.37 o 
   5   1  10      279.78      316.94     52.26 o 
   6   1  10        0.48       12.46     13.54 o 
 -15   2  10       32.78       36.11     16.41 o 
 -14   2  10        1.16        4.13     13.25 o 
 -13   2  10      138.40      111.83     19.70 o 
 -12   2  10        1.59       -1.88     10.20 o 
 -11   2  10      239.40      256.16     23.74 o 
 -10   2  10       17.42       18.58     10.29 o 
  -9   2  10      400.94      358.75     37.29 o 
  -8   2  10      166.43      147.76     14.90 o 
  -7   2  10      230.53      229.04     14.86 o 
  -6   2  10       12.07        5.27      5.35 o 
  -5   2  10        0.26        4.29      4.74 o 
  -4   2  10      203.59      170.05     12.14 o 
  -3   2  10        9.58        3.44      6.29 o 
  -2   2  10       42.54       28.84      9.26 o 
  -1   2  10       20.06       32.20      8.30 o 
   0   2  10       25.30       21.36      7.76 o 
   1   2  10       23.63       24.09     12.66 o 
   2   2  10       60.70       50.28     14.84 o 
   3   2  10        0.91       -1.78     10.69 o 
   4   2  10        2.32       11.75     12.75 o 
   5   2  10       33.15       13.29     14.13 o 
   6   2  10       17.76       20.18     25.61 o 
 -14   3  10      246.16      200.21     25.85 o 
 -13   3  10      602.65      607.27     36.87 o 
 -12   3  10      222.56      220.46     24.29 o 
 -11   3  10        0.72        2.64     10.08 o 
 -10   3  10      314.15      231.38     22.53 o 
  -9   3  10      396.57      402.19     26.31 o 
  -8   3  10       46.21       35.29      8.21 o 
  -7   3  10     1262.63     1282.23     30.20 o 
  -6   3  10     1626.61     1599.56     34.06 o 
  -5   3  10      302.53      289.19     16.93 o 
  -4   3  10       27.68       18.28     12.42 o 
  -3   3  10      522.34      550.97     23.31 o 
  -2   3  10      300.25      270.68     18.19 o 
  -1   3  10       69.21       63.68     10.68 o 
   0   3  10      290.97      307.91     19.90 o 
   1   3  10      160.73      150.27     15.57 o 
   2   3  10      920.63      881.52     50.11 o 
   3   3  10      391.06      417.68     33.00 o 
   4   3  10      143.47      161.07     23.59 o 
   5   3  10      122.67      136.33     31.23 o 
   6   3  10       21.57       39.44     16.87 o 
 -14   4  10       57.32       39.88     25.03 o 
 -13   4  10      419.97      447.85     33.69 o 
 -12   4  10      352.13      356.97     29.05 o 
 -11   4  10      270.98      281.34     38.94 o 
 -10   4  10      234.03      262.42     50.09 o 
  -9   4  10     2082.19     2203.05     61.65 o 
  -8   4  10       14.14       21.93      7.33 o 
  -7   4  10      498.43      494.66     18.93 o 
  -6   4  10     1519.14     1589.32     38.05 o 
  -5   4  10      769.99      836.00     29.12 o 
  -4   4  10     2116.70     2126.08     58.84 o 
  -3   4  10       71.52       81.12     11.94 o 
  -2   4  10       38.38       30.04      8.91 o 
  -1   4  10      616.05      610.08     26.08 o 
   0   4  10      582.13      619.46     36.16 o 
   1   4  10      513.36      559.09     26.33 o 
   2   4  10       55.79       68.57     12.70 o 
   3   4  10      176.69      217.33     34.07 o 
   4   4  10        6.77        2.24     15.55 o 
   5   4  10      190.19      201.99     27.13 o 
   6   4  10      293.65      334.54     34.34 o 
 -14   5  10      144.61      134.16     24.68 o 
 -13   5  10       41.61       43.28     37.94 o 
 -12   5  10       22.63       10.89     12.20 o 
 -11   5  10       11.82        9.34     12.05 o 
 -10   5  10        2.92       -5.93      9.58 o 
  -9   5  10       72.02       75.74     14.78 o 
  -8   5  10     1137.19     1182.85    115.15 o 
  -7   5  10      160.11      181.14     15.32 o 
  -6   5  10       69.15       94.22     13.72 o 
  -5   5  10      175.63      154.04     13.75 o 
  -4   5  10      133.38      160.96     30.27 o 
  -3   5  10       72.87       83.13     12.25 o 
  -2   5  10      131.00      120.61     11.95 o 
  -1   5  10       40.81       55.91     15.38 o 
   0   5  10       29.92       19.58      9.27 o 
   1   5  10       10.90        7.02      8.66 o 
   2   5  10        1.45       -1.85      8.31 o 
   3   5  10      324.19      286.20     22.59 o 
   4   5  10      123.26      116.80     21.63 o 
   5   5  10      146.97      187.32     26.86 o 
 -13   6  10       17.38        0.76     15.20 o 
 -12   6  10        1.81       -1.06     12.98 o 
 -11   6  10       55.33       39.67     14.02 o 
 -10   6  10       61.23       83.67     16.67 o 
  -9   6  10      231.37      239.99     23.11 o 
  -8   6  10       56.00       62.74     15.22 o 
  -7   6  10      117.03      102.40     21.81 o 
  -6   6  10      257.46      288.78     18.67 o 
  -5   6  10       12.55        8.19      8.13 o 
  -4   6  10        4.23       -6.03      6.82 o 
  -3   6  10      272.21      263.29     18.19 o 
  -2   6  10        1.02        3.10      7.70 o 
  -1   6  10        4.22        0.21      7.39 o 
   0   6  10       15.01       23.44      8.82 o 
   1   6  10       56.39       62.88     10.35 o 
   2   6  10       46.30       52.30     11.09 o 
   3   6  10        0.28        1.43      8.59 o 
   4   6  10       10.62       12.90     11.69 o 
   5   6  10        0.04       -0.10     14.43 o 
 -13   7  10       13.26        7.04     16.85 o 
 -12   7  10        0.83        3.37     13.78 o 
 -11   7  10        3.11      -11.89     12.71 o 
 -10   7  10       22.45       12.22     13.70 o 
  -9   7  10      253.84      209.77     23.72 o 
  -8   7  10     1011.34     1148.71     62.28 o 
  -7   7  10      348.55      336.17     25.46 o 
  -6   7  10        2.59       -7.46      8.45 o 
  -5   7  10        2.18        4.95      9.94 o 
  -4   7  10       10.70       12.91     10.03 o 
  -3   7  10      421.01      447.08     23.63 o 
  -2   7  10     1060.31     1076.85     55.24 o 
  -1   7  10     1171.53     1172.77     51.73 o 
   0   7  10      203.58      201.52     21.96 o 
   1   7  10       15.87        6.80      9.89 o 
   2   7  10       10.74        0.18      8.42 o 
   3   7  10      101.44      124.54     15.82 o 
   4   7  10      212.42      258.25     22.22 o 
 -12   8  10       67.86       53.15     18.90 o 
 -11   8  10      149.90      137.25     22.61 o 
 -10   8  10      450.57      421.71     31.97 o 
  -9   8  10      191.07      209.55     33.67 o 
  -8   8  10        4.74       19.10     16.30 o 
  -7   8  10      248.62      232.06     23.06 o 
  -6   8  10      248.17      246.29     23.26 o 
  -5   8  10       88.30      112.80     17.74 o 
  -4   8  10       86.54      110.74     17.20 o 
  -3   8  10       88.40      116.93     21.37 o 
  -2   8  10        0.91        0.87     10.69 o 
  -1   8  10      197.79      226.81     22.86 o 
   0   8  10      465.77      526.96     54.55 o 
   1   8  10      444.36      434.57     46.93 o 
   2   8  10      258.53      266.73     37.03 o 
   3   8  10      100.75      110.88     17.32 o 
 -11   9  10        6.10        9.50     14.67 o 
 -10   9  10       82.75       77.21     24.34 o 
  -9   9  10      192.27      134.38     28.48 o 
  -8   9  10       72.44       39.19     18.21 o 
  -7   9  10        0.52       14.17     12.52 o 
  -6   9  10       43.86       40.50     14.17 o 
  -5   9  10       16.50       19.29     13.20 o 
  -4   9  10      130.44      105.54     32.65 o 
  -3   9  10      249.74      309.79     36.96 o 
  -2   9  10       50.22       52.30     14.53 o 
  -1   9  10       52.22       27.26     13.65 o 
   0   9  10        0.67       -5.68     11.55 o 
   1   9  10        0.01       -0.37     12.93 o 
   2   9  10       25.90       29.73     15.33 o 
  -9  10  10       79.20       94.58     25.81 o 
  -8  10  10       16.37       45.76     15.67 o 
  -7  10  10       11.32       12.73     17.17 o 
  -6  10  10        2.46        8.11     13.11 o 
  -5  10  10        5.05       -7.44     11.46 o 
  -4  10  10        7.28        9.21     12.43 o 
  -3  10  10       43.81       49.97     15.17 o 
  -2  10  10        9.44       -4.91     19.70 o 
  -1  10  10       38.75       29.16     15.46 o 
   0  10  10        5.18        4.19     13.33 o 
   1  10  10        3.52       17.03     14.07 o 
  -7  11  10      127.73       97.98     19.62 o 
  -6  11  10      105.48      113.06     20.39 o 
  -5  11  10       26.69        9.48     17.08 o 
  -4  11  10       73.48       76.41     32.39 o 
  -3  11  10       96.76      123.07     21.88 o 
  -2  11  10      344.27      385.78     31.29 o 
  -1  11  10      216.77      214.90     32.76 o 
 -14   1  11      114.45      112.43     25.10 o 
 -13   1  11      369.97      356.28     30.14 o 
 -12   1  11      302.72      307.05     27.29 o 
 -11   1  11      336.28      390.55     28.57 o 
 -10   1  11       38.30       65.26     14.12 o 
  -9   1  11      361.39      392.35     62.13 o 
  -8   1  11      460.84      462.52     18.20 o 
  -7   1  11      102.14      106.35     10.73 o 
  -6   1  11       63.33       50.94      8.18 o 
  -5   1  11      605.17      590.68     19.85 o 
  -4   1  11      512.99      485.08     23.85 o 
  -3   1  11       60.88       49.39     14.51 o 
  -2   1  11     1749.29     1687.62     43.11 o 
  -1   1  11      124.76      127.22     19.49 o 
   0   1  11        2.33        1.74      9.63 o 
   1   1  11       88.76      105.86     36.96 o 
   2   1  11       88.38      107.95     33.83 o 
   3   1  11       31.39       36.90     17.95 o 
   4   1  11      153.58      157.25     24.74 o 
   5   1  11      270.18      324.97     32.32 o 
 -14   2  11      368.60      371.05     49.04 o 
 -13   2  11       43.84       38.86     15.63 o 
 -12   2  11        9.12        4.43     11.38 o 
 -11   2  11      272.30      297.15     26.12 o 
 -10   2  11      730.43      703.73     47.89 o 
  -9   2  11      659.91      756.70     76.92 o 
  -8   2  11      618.34      595.05     20.65 o 
  -7   2  11       53.08       41.54      8.12 o 
  -6   2  11       48.97       42.89      7.90 o 
  -5   2  11      595.03      614.08     20.72 o 
  -4   2  11     1427.15     1422.85     39.08 o 
  -3   2  11     1817.68     1807.55     45.52 o 
  -2   2  11       22.63       22.90      8.62 o 
  -1   2  11       36.93       31.75     14.05 o 
   0   2  11      194.74      176.93     23.80 o 
   1   2  11      147.58      151.26     22.77 o 
   2   2  11      257.36      281.41     49.47 o 
   3   2  11      191.06      216.16     54.40 o 
   4   2  11      309.38      283.58     30.41 o 
   5   2  11        2.87       13.66     15.59 o 
 -14   3  11       70.39       72.28     19.50 o 
 -13   3  11      116.60      150.24     22.74 o 
 -12   3  11      206.63      205.81     29.85 o 
 -11   3  11       17.29       25.51     12.57 o 
 -10   3  11       29.50       10.85     10.58 o 
  -9   3  11        1.06        7.44     10.35 o 
  -8   3  11       19.21       18.13      6.95 o 
  -7   3  11       58.09       57.08      8.85 o 
  -6   3  11      437.49      449.44     21.51 o 
  -5   3  11      311.81      287.85     19.13 o 
  -4   3  11        1.84       -0.87      6.55 o 
  -3   3  11      376.66      384.47     46.48 o 
  -2   3  11       24.92       13.92      8.21 o 
  -1   3  11      682.70      705.59     28.09 o 
   0   3  11      701.18      656.12     27.82 o 
   1   3  11      351.80      331.78     30.12 o 
   2   3  11        7.94       -2.14     12.68 o 
   3   3  11       50.07       36.47     15.82 o 
   4   3  11      207.58      140.14     23.63 o 
   5   3  11      117.62      108.09     22.93 o 
 -14   4  11       18.41       31.03     21.21 o 
 -13   4  11        0.01        0.07     13.41 o 
 -12   4  11      125.53      106.56     20.30 o 
 -11   4  11      144.46      172.45     26.63 o 
 -10   4  11      354.17      380.25     28.21 o 
  -9   4  11       12.39       -4.42      9.80 o 
  -8   4  11        0.57       -6.61      6.24 o 
  -7   4  11      246.98      234.25     15.28 o 
  -6   4  11        0.20        0.11      7.05 o 
  -5   4  11       21.10       15.23      8.11 o 
  -4   4  11       32.99       41.45     10.36 o 
  -3   4  11      624.49      597.31     41.41 o 
  -2   4  11        1.98        5.83      7.70 o 
  -1   4  11       66.72       40.46     10.52 o 
   0   4  11       34.64       34.70     14.91 o 
   1   4  11       58.48       47.15     11.72 o 
   2   4  11        4.97       -3.10     11.74 o 
   3   4  11      202.96      173.68     25.71 o 
   4   4  11       30.33       14.28     18.32 o 
 -13   5  11      111.30       86.48     19.90 o 
 -12   5  11      242.02      209.51     33.07 o 
 -11   5  11       81.06       92.60     18.30 o 
 -10   5  11      194.48      222.92     31.12 o 
  -9   5  11       76.93       72.65     19.48 o 
  -8   5  11      232.02      260.60     16.70 o 
  -7   5  11      633.84      622.46     31.57 o 
  -6   5  11      535.78      525.81     25.16 o 
  -5   5  11      556.13      572.60     37.62 o 
  -4   5  11       18.97       10.65      8.63 o 
  -3   5  11       15.89       23.45      9.07 o 
  -2   5  11       21.34       21.05      9.74 o 
  -1   5  11      174.30      158.86     17.42 o 
   0   5  11      675.23      618.15     29.44 o 
   1   5  11      250.17      290.87     22.71 o 
   2   5  11        0.97      -11.50      8.58 o 
   3   5  11       37.65       57.77     18.00 o 
   4   5  11      129.28      132.00     23.96 o 
 -13   6  11      102.37      116.94     23.67 o 
 -12   6  11       94.50       57.78     17.48 o 
 -11   6  11      263.00      311.64     28.74 o 
 -10   6  11      149.24      197.92     22.87 o 
  -9   6  11      767.56      731.57     51.00 o 
  -8   6  11      801.33      912.73     55.97 o 
  -7   6  11       34.45       16.54     11.55 o 
  -6   6  11      160.65      196.28     21.71 o 
  -5   6  11      627.18      682.66     34.45 o 
  -4   6  11      318.97      321.12     26.20 o 
  -3   6  11       36.31       28.22     10.92 o 
  -2   6  11      174.45      166.42     17.71 o 
  -1   6  11       99.04      113.61     16.08 o 
   0   6  11      130.74       92.97     14.90 o 
   1   6  11      534.96      501.92     29.04 o 
   2   6  11      405.79      443.76     28.25 o 
   3   6  11       72.13       86.86     21.06 o 
 -12   7  11       81.58       86.31     20.51 o 
 -11   7  11        5.15        1.99     13.79 o 
 -10   7  11        5.02        6.44     13.64 o 
  -9   7  11       18.03       39.76     19.50 o 
  -8   7  11      196.15      182.63     31.99 o 
  -7   7  11      475.67      412.34     39.98 o 
  -6   7  11       43.14       50.38     18.48 o 
  -5   7  11       55.61       68.95     20.39 o 
  -4   7  11        0.17        3.52     10.05 o 
  -3   7  11      104.79       96.37     17.62 o 
  -2   7  11      126.51      115.55     19.42 o 
  -1   7  11       25.87       31.25     13.35 o 
   0   7  11       99.47      115.92     17.13 o 
   1   7  11       31.44       30.77     13.04 o 
   2   7  11       21.03       26.29     12.46 o 
   3   7  11        7.64       11.67     12.13 o 
 -11   8  11       59.08       90.40     27.41 o 
 -10   8  11       11.77       15.46     19.32 o 
  -9   8  11       12.30        0.93     16.48 o 
  -8   8  11       70.71       56.20     16.01 o 
  -7   8  11        4.27       13.94     12.60 o 
  -6   8  11       72.27       53.96     14.65 o 
  -5   8  11      176.01      181.83     22.26 o 
  -4   8  11       72.80       73.37     16.12 o 
  -3   8  11        6.79        8.75     15.19 o 
  -2   8  11       31.78       38.56     19.64 o 
  -1   8  11      140.82      125.94     26.97 o 
   0   8  11        0.61        2.09     16.93 o 
   1   8  11       38.41       50.34     18.13 o 
   2   8  11       32.37       20.89     33.10 o 
 -10   9  11       22.62       28.25     21.46 o 
  -9   9  11        4.96        4.03     13.95 o 
  -8   9  11       74.14       85.86     22.66 o 
  -7   9  11      366.46      345.05     53.09 o 
  -6   9  11       79.21       65.23     20.39 o 
  -5   9  11       19.24       12.71     12.69 o 
  -4   9  11        0.15       -2.56     11.60 o 
  -3   9  11        2.34        4.20     12.37 o 
  -2   9  11       91.56       88.13     18.06 o 
  -1   9  11      256.57      274.91     47.02 o 
   0   9  11      131.41       95.98     28.88 o 
  -8  10  11       31.30       36.68     16.49 o 
  -7  10  11        1.67       -7.58     13.32 o 
  -6  10  11        0.23       -7.13     12.57 o 
  -5  10  11       78.99       99.49     19.95 o 
  -4  10  11      170.84      184.36     24.25 o 
  -3  10  11      483.66      491.57     33.25 o 
  -2  10  11      307.73      351.15     30.23 o 
  -1  10  11       29.22       16.65     14.79 o 
 -14   0  12      760.48      674.44     58.24 o 
 -13   0  12     1012.84     1159.60     70.28 o 
 -12   0  12        0.83       16.39     17.46 o 
 -11   0  12        4.69       -3.07     13.64 o 
 -10   0  12       13.41       10.88     14.66 o 
  -9   0  12        3.61       13.82     14.08 o 
  -8   0  12      595.36      588.73     30.28 o 
  -7   0  12     1659.80     1702.61     53.07 o 
  -6   0  12       42.54       36.96     16.86 o 
  -5   0  12       66.91       47.67     12.50 o 
  -4   0  12      508.27      534.06     49.31 o 
  -3   0  12      930.92      792.12     58.60 o 
  -2   0  12      907.80      980.39     65.35 o 
  -1   0  12       96.97      105.64     28.52 o 
   0   0  12       97.44       48.20     23.86 o 
   1   0  12      512.33      474.58     51.18 o 
   2   0  12      453.65      426.83     49.53 o 
   3   0  12      181.84      192.80     38.07 o 
   4   0  12      288.82      220.52     41.09 o 
 -14   1  12       34.09       27.78     14.99 o 
 -13   1  12      185.37      191.35     24.28 o 
 -12   1  12      256.64      310.18     43.47 o 
 -11   1  12      171.30      211.94     23.03 o 
 -10   1  12      186.94      213.53     22.72 o 
  -9   1  12      129.55      150.16     18.78 o 
  -8   1  12       34.88       23.73      7.57 o 
  -7   1  12      475.13      534.03     20.57 o 
  -6   1  12      514.63      531.90     20.11 o 
  -5   1  12      748.19      771.57     28.68 o 
  -4   1  12      975.01      974.72     39.70 o 
  -3   1  12       98.26       83.06     17.26 o 
  -2   1  12        0.40        5.40     10.38 o 
  -1   1  12       48.46       40.38     15.31 o 
   0   1  12        5.16       10.09     14.06 o 
   1   1  12        2.03        2.74     11.92 o 
   2   1  12        6.45       19.13     14.64 o 
   3   1  12       82.36       72.42     20.65 o 
   4   1  12        2.73       18.49     15.66 o 
 -14   2  12       68.09       66.40     18.04 o 
 -13   2  12       27.07       22.32     30.45 o 
 -12   2  12       39.29       49.25     15.38 o 
 -11   2  12        0.54       -3.89     10.69 o 
 -10   2  12       16.61       20.64     14.10 o 
  -9   2  12       37.60       27.29     16.28 o 
  -8   2  12      197.66      199.12     14.62 o 
  -7   2  12       65.84       85.29     10.62 o 
  -6   2  12        4.42       14.31      8.02 o 
  -5   2  12       53.94       57.32     18.53 o 
  -4   2  12      164.70      140.54     15.22 o 
  -3   2  12      189.84      171.19     21.72 o 
  -2   2  12       42.61       25.93     18.19 o 
  -1   2  12       23.27       16.92     11.92 o 
   0   2  12       26.22       21.15     13.51 o 
   1   2  12       12.51       23.55     14.64 o 
   2   2  12        6.41       10.19     15.75 o 
   3   2  12       35.69       15.90     15.11 o 
   4   2  12       13.74       11.86     30.25 o 
 -13   3  12      183.09      183.18     24.99 o 
 -12   3  12      292.34      313.85     29.18 o 
 -11   3  12      220.09      242.65     25.10 o 
 -10   3  12       10.76        5.06     11.31 o 
  -9   3  12      124.93      111.95     17.33 o 
  -8   3  12       15.76       12.08      7.52 o 
  -7   3  12      179.92      203.07     18.13 o 
  -6   3  12      315.95      336.60     23.43 o 
  -5   3  12       29.01       44.07     10.70 o 
  -4   3  12      214.38      190.53     17.50 o 
  -3   3  12        2.78        7.38      8.09 o 
  -2   3  12        5.13       -2.97      7.40 o 
  -1   3  12      242.35      265.38     28.87 o 
   0   3  12      437.10      458.21     63.50 o 
   1   3  12      405.40      371.20     34.03 o 
   2   3  12      117.29      151.78     25.22 o 
   3   3  12       60.91       58.40     19.48 o 
 -13   4  12      190.91      194.38     26.16 o 
 -12   4  12       61.51       54.82     16.48 o 
 -11   4  12        3.82       11.06     12.29 o 
 -10   4  12      301.75      324.42     27.48 o 
  -9   4  12      685.18      648.15     33.23 o 
  -8   4  12      335.79      349.69     22.25 o 
  -7   4  12       69.45       66.17     17.09 o 
  -6   4  12      101.98       96.44     13.98 o 
  -5   4  12        1.46       10.82      8.66 o 
  -4   4  12      206.02      198.50     18.47 o 
  -3   4  12      388.54      427.31     27.29 o 
  -2   4  12      432.57      460.45     50.46 o 
  -1   4  12      314.71      366.17     32.92 o 
   0   4  12       74.36       79.15     19.11 o 
   1   4  12       26.84       14.08     14.57 o 
   2   4  12      126.28      146.62     27.94 o 
   3   4  12      233.66      200.51     28.37 o 
 -13   5  12       24.59       14.20     28.30 o 
 -12   5  12       72.65       60.18     18.19 o 
 -11   5  12      143.02      232.36     33.92 o 
 -10   5  12      255.21      244.91     25.08 o 
  -9   5  12        0.17        0.49     14.57 o 
  -8   5  12       69.39       87.53     13.82 o 
  -7   5  12        2.33        0.39      8.99 o 
  -6   5  12        1.42        3.78      8.69 o 
  -5   5  12      282.75      307.18     22.42 o 
  -4   5  12      120.71      120.05     15.62 o 
  -3   5  12       25.08       12.31     10.30 o 
  -2   5  12      183.22      221.42     20.71 o 
  -1   5  12      151.41      157.84     27.53 o 
   0   5  12       88.94       71.80     14.30 o 
   1   5  12      358.33      381.09     37.38 o 
   2   5  12      128.01       88.10     21.81 o 
 -12   6  12        6.17       12.42     15.57 o 
 -11   6  12       53.48       44.39     16.17 o 
 -10   6  12        0.77      -18.75     13.59 o 
  -9   6  12      213.50      193.82     32.16 o 
  -8   6  12       10.47       24.34     13.96 o 
  -7   6  12      162.61      161.27     18.16 o 
  -6   6  12        0.05        1.57      8.97 o 
  -5   6  12       21.28       22.13     10.49 o 
  -4   6  12       12.51       33.94     11.73 o 
  -3   6  12        1.65       -2.51      8.19 o 
  -2   6  12       37.81       36.16     11.83 o 
  -1   6  12        6.52       16.95     11.04 o 
   0   6  12       25.95       14.04     11.64 o 
   1   6  12        1.25        3.34     10.41 o 
   2   6  12        0.69      -11.39     12.41 o 
 -11   7  12      365.99      305.37     42.47 o 
 -10   7  12      296.10      245.22     37.98 o 
  -9   7  12      136.52      164.77     32.03 o 
  -8   7  12      127.80      127.45     28.12 o 
  -7   7  12       44.58       43.54     19.15 o 
  -6   7  12       98.63      143.27     28.16 o 
  -5   7  12      186.50      171.86     46.82 o 
  -4   7  12      240.42      268.47     26.34 o 
  -3   7  12       14.63       15.14     11.84 o 
  -2   7  12        1.29        6.54     10.61 o 
  -1   7  12       82.18       90.78     16.55 o 
   0   7  12      180.19      139.47     19.60 o 
   1   7  12      207.32      184.06     22.08 o 
 -10   8  12      111.27      112.26     29.81 o 
  -9   8  12      201.12      277.07     40.34 o 
  -8   8  12      834.86      914.33     60.15 o 
  -7   8  12      246.48      290.58     38.16 o 
  -6   8  12      163.66      178.01     30.56 o 
  -5   8  12        0.12      -12.62     13.64 o 
  -4   8  12      175.88      182.14     33.76 o 
  -3   8  12      294.83      333.93     40.65 o 
  -2   8  12      153.98      208.26     35.72 o 
  -1   8  12      127.32      151.48     24.67 o 
   0   8  12       46.74       56.38     20.39 o 
  -8   9  12        0.03       -3.15     17.41 o 
  -7   9  12       18.72       31.41     20.79 o 
  -6   9  12       60.55       67.35     23.59 o 
  -5   9  12       10.92       12.79     19.19 o 
  -4   9  12       40.18       66.37     23.19 o 
  -3   9  12       29.85       18.75     19.32 o 
  -2   9  12       36.65       36.07     22.61 o 
 -13   1  13        0.74        0.69     13.94 o 
 -12   1  13       75.42       52.47     16.63 o 
 -11   1  13      374.01      422.73     31.48 o 
 -10   1  13      103.59       76.20     16.46 o 
  -9   1  13        2.47        7.38     10.30 o 
  -8   1  13      118.34      113.80     12.71 o 
  -7   1  13        1.13        1.73      7.05 o 
  -6   1  13       15.61       30.32     10.02 o 
  -5   1  13      324.55      350.81     22.42 o 
  -4   1  13      545.08      554.90     54.00 o 
  -3   1  13      263.78      272.19     29.45 o 
  -2   1  13       69.22       90.45     19.53 o 
  -1   1  13      210.17      213.23     27.55 o 
   0   1  13        0.54       -1.40     12.26 o 
   1   1  13      109.09      103.24     21.06 o 
   2   1  13      197.77      193.66     28.67 o 
 -13   2  13      468.90      522.69     56.95 o 
 -12   2  13      436.73      433.78     33.13 o 
 -11   2  13       27.92       28.28     13.55 o 
 -10   2  13        7.45       13.79     12.32 o 
  -9   2  13        9.93       21.03     11.87 o 
  -8   2  13      122.10      136.00     16.93 o 
  -7   2  13      375.78      361.78     22.78 o 
  -6   2  13      732.06      684.50     39.36 o 
  -5   2  13      321.71      315.33     32.75 o 
  -4   2  13       58.98       43.24     11.43 o 
  -3   2  13      296.72      302.85     50.60 o 
  -2   2  13      335.98      346.05     32.62 o 
  -1   2  13      193.46      179.70     32.05 o 
   0   2  13      306.94      375.43     58.02 o 
   1   2  13       38.48       46.86     17.46 o 
   2   2  13       25.46        0.95     15.24 o 
 -13   3  13        3.77       -1.36     13.32 o 
 -12   3  13       19.04       25.36     14.58 o 
 -11   3  13      102.28       88.95     18.08 o 
 -10   3  13      315.76      289.33     26.65 o 
  -9   3  13      450.19      496.66     31.56 o 
  -8   3  13       12.43        9.35      9.04 o 
  -7   3  13       77.73       88.99     19.12 o 
  -6   3  13       24.24       29.83     10.75 o 
  -5   3  13       20.20       22.64     14.37 o 
  -4   3  13       44.65       57.17     12.36 o 
  -3   3  13      348.93      349.01     39.73 o 
  -2   3  13       97.89      124.69     22.73 o 
  -1   3  13       45.73       38.45     16.30 o 
   0   3  13      149.77      166.93     25.72 o 
   1   3  13        4.33       15.84     17.10 o 
   2   3  13       32.21       14.06     16.19 o 
 -12   4  13       34.35       53.07     37.01 o 
 -11   4  13        6.42        3.63     12.68 o 
 -10   4  13        2.48      -11.61     11.07 o 
  -9   4  13       16.94       33.58     19.46 o 
  -8   4  13       18.28       21.35     10.17 o 
  -7   4  13       36.06       24.36     11.32 o 
  -6   4  13       63.57       62.70     12.95 o 
  -5   4  13       13.41       12.37      9.68 o 
  -4   4  13       11.72        9.98      9.59 o 
  -3   4  13        0.07        2.53      9.37 o 
  -2   4  13        5.76       -0.32      9.28 o 
  -1   4  13        0.07       -8.30     12.40 o 
   0   4  13       11.49       16.89     28.21 o 
   1   4  13       27.59       15.53     16.46 o 
 -12   5  13        9.03        3.74     14.50 o 
 -11   5  13       98.12       81.61     26.03 o 
 -10   5  13      418.20      347.31     41.98 o 
  -9   5  13      303.21      336.56     41.49 o 
  -8   5  13      220.62      273.15     47.09 o 
  -7   5  13        6.81       13.00     10.23 o 
  -6   5  13      289.17      279.95     22.64 o 
  -5   5  13      221.17      211.05     21.01 o 
  -4   5  13      173.28      228.18     25.85 o 
  -3   5  13      121.59      112.19     16.82 o 
  -2   5  13       29.07       46.72     13.29 o 
  -1   5  13        9.20       10.32     13.72 o 
   0   5  13      112.93      117.38     27.48 o 
   1   5  13       98.80       57.66     19.70 o 
 -11   6  13        7.88       25.85     21.06 o 
 -10   6  13      118.57      117.41     29.23 o 
  -9   6  13      139.33      132.96     30.25 o 
  -8   6  13      317.03      373.95     68.28 o 
  -7   6  13      326.36      403.33     27.03 o 
  -6   6  13       21.67       21.36     11.89 o 
  -5   6  13       96.52       83.57     15.16 o 
  -4   6  13        8.13       -5.34     11.66 o 
  -3   6  13       11.82       24.85     12.16 o 
  -2   6  13      357.94      410.84     36.16 o 
  -1   6  13      475.78      532.79     35.74 o 
   0   6  13      171.32      169.45     20.68 o 
 -10   7  13        7.65       26.25     21.32 o 
  -9   7  13      266.04      251.93     37.72 o 
  -8   7  13       17.11        8.17     14.15 o 
  -7   7  13        5.10       18.80     16.24 o 
  -6   7  13       32.28       29.77     12.37 o 
  -5   7  13        2.04        7.63     11.00 o 
  -4   7  13       94.39      114.11     17.62 o 
  -3   7  13       25.16       27.22     16.16 o 
  -2   7  13        2.68      -10.43     10.08 o 
  -1   7  13       14.69       17.65     12.97 o 
  -8   8  13       48.51       50.08     19.39 o 
  -7   8  13       13.47       18.19     23.06 o 
  -6   8  13        0.55        5.63     13.95 o 
  -5   8  13        6.37        3.18     13.16 o 
  -4   8  13       25.68       32.51     16.47 o 
  -3   8  13      120.90      122.44     23.79 o 
 -12   0  14      232.94      262.72     39.54 o 
 -11   0  14      299.11      317.36     41.58 o 
 -10   0  14       37.14       61.22     23.01 o 
  -9   0  14        4.30       -3.29     15.73 o 
  -8   0  14      292.61      275.85     25.75 o 
  -7   0  14      148.82      185.43     33.58 o 
  -6   0  14      242.52      236.38     38.78 o 
  -5   0  14      414.45      479.16     51.31 o 
  -4   0  14      757.25      699.14     57.88 o 
  -3   0  14      145.99      114.97     30.79 o 
  -2   0  14        0.83       -3.20     16.57 o 
  -1   0  14       70.54       68.95     27.76 o 
   0   0  14       68.57      113.81     33.14 o 
 -12   1  14       21.02       22.69     15.47 o 
 -11   1  14       12.64       13.80     13.81 o 
 -10   1  14        4.37       11.96     12.93 o 
  -9   1  14       83.52       64.98     15.43 o 
  -8   1  14       69.05       85.87     13.93 o 
  -7   1  14       34.64       34.64     11.40 o 
  -6   1  14        7.17        3.96      9.53 o 
  -5   1  14        9.73       11.68     13.38 o 
  -4   1  14       78.53      100.39     20.25 o 
  -3   1  14      266.90      245.19     76.50 o 
  -2   1  14       87.46       93.68     21.20 o 
  -1   1  14       23.69        4.02     13.90 o 
   0   1  14       83.11       78.37     20.80 o 
 -12   2  14       27.92       39.01     16.31 o 
 -11   2  14       33.14       34.83     14.73 o 
 -10   2  14       84.46      111.84     20.01 o 
  -9   2  14       47.46       45.09     21.63 o 
  -8   2  14       45.57       47.46     12.34 o 
  -7   2  14       30.91       58.85     13.09 o 
  -6   2  14       32.12       31.00     10.97 o 
  -5   2  14        0.68        2.63     11.45 o 
  -4   2  14        5.77        4.73     11.95 o 
  -3   2  14       21.05       -0.70     13.35 o 
  -2   2  14        1.94        5.84     13.98 o 
  -1   2  14       18.09        9.53     13.92 o 
   0   2  14        4.48       -1.99     27.43 o 
 -11   3  14        0.08       -4.90     13.24 o 
 -10   3  14      145.38      191.60     34.83 o 
  -9   3  14      399.72      515.90     48.07 o 
  -8   3  14      236.58      241.73     21.04 o 
  -7   3  14       75.53       76.81     14.46 o 
  -6   3  14        4.96       -0.40     10.14 o 
  -5   3  14       52.17       27.33     11.62 o 
  -4   3  14      220.26      221.35     27.75 o 
  -3   3  14      351.53      396.39     42.18 o 
  -2   3  14      155.61      177.58     27.40 o 
  -1   3  14       46.02       13.55     15.41 o 
 -11   4  14      247.32      270.45     40.78 o 
 -10   4  14       57.61       54.29     23.19 o 
  -9   4  14        5.64       -6.09     16.13 o 
  -8   4  14        5.59        0.16      9.64 o 
  -7   4  14      172.09      233.98     21.69 o 
  -6   4  14      237.26      273.21     22.92 o 
  -5   4  14      237.55      254.42     25.37 o 
  -4   4  14      143.13      160.13     21.44 o 
  -3   4  14       32.60       38.69     17.02 o 
  -2   4  14       10.50       -4.73     13.52 o 
  -1   4  14      161.66      191.61     29.36 o 
 -10   5  14       57.42      108.44     28.70 o 
  -9   5  14       68.13      112.79     28.43 o 
  -8   5  14      148.49      158.30     23.72 o 
  -7   5  14       48.25       65.76     15.00 o 
  -6   5  14       10.04       -4.86      9.91 o 
  -5   5  14       19.04       20.52     11.72 o 
  -4   5  14       47.51       35.01     13.43 o 
  -3   5  14       36.45       52.44     14.24 o 
  -2   5  14       67.15       80.38     21.33 o 
  -9   6  14       25.02       20.12     19.46 o 
  -8   6  14       60.64       75.03     27.65 o 
  -7   6  14        1.70      -15.14     10.09 o 
  -6   6  14        2.33       -2.57     10.61 o 
  -5   6  14        0.69      -10.49      9.76 o 
  -4   6  14       10.51        8.26     11.56 o 
  -3   6  14        1.48       -6.15     10.33 o 
 -10   1  15       84.21       74.96     18.65 o 
  -9   1  15        2.23      -17.24     14.93 o 
  -8   1  15      356.88      315.91     24.04 o 
  -7   1  15      240.43      189.35     25.55 o 
  -6   1  15       40.69       27.04     16.32 o 
  -5   1  15        0.25       -4.08     14.97 o 
  -4   1  15       46.92       42.85     17.39 o 
  -3   1  15       23.48        8.14     14.76 o 
 -10   2  15      193.30      173.79     33.81 o 
  -9   2  15      124.44      197.51     33.54 o 
  -8   2  15       66.19       86.82     15.64 o 
  -7   2  15       37.14       34.69     12.50 o 
  -6   2  15       61.87      116.89     22.55 o 
  -5   2  15      130.35      147.76     30.99 o 
  -4   2  15      211.58      218.66     29.49 o 
  -3   2  15      169.06      132.06     24.73 o 
  -9   3  15      121.15      125.14     28.83 o 
  -8   3  15       53.44       54.50     16.42 o 
  -7   3  15       26.78       30.86     13.51 o 
  -6   3  15        2.71        7.33     10.87 o 
  -5   3  15       45.62       28.03     17.24 o 
  -4   3  15        0.11       -9.61     13.55 o 
  -8   4  15       10.00       16.64     14.56 o 
  -7   4  15       54.71       40.42     16.96 o 
  -6   4  15      104.04       95.29     16.92 o 
  -5   4  15        5.12        7.31     11.36 o 
                                                 
